# Supplementary material for: Parkinson’s disease-associated PLA2G6 protects IP3R1 protein to control ER-mitochondria tethering and Ca2+ transfer
Source: Nat Commun. 2026 Mar 19;17:5338. doi: 10.1038/s41467-026-70752-1 (PMC13272647; doi:10.1038/s41467-026-70752-1)
Supplement: Supplementary file 7 — Source data [file 41467_2026_70752_MOESM7_ESM.zip]

Archive with 5 entries (4 files):
- Source data/
- Source data/Source data for figures.xlsx
- Source data/Source data for mass spectrometry.xlsx
- Source data/Source data for supplementary figures.xlsx
- Source data/Western Blotting_uncropped blots.pdf
