# Supplementary material for: Parkinson’s disease-associated PLA2G6 protects IP3R1 protein to control ER-mitochondria tethering and Ca2+ transfer
Source: Nat Commun. 2026 Mar 19;17:5338. doi: 10.1038/s41467-026-70752-1 (PMC13272647; doi:10.1038/s41467-026-70752-1)
Supplement: Supplementary file 7 — Source data [file 41467_2026_70752_MOESM7_ESM.zip › Source data/Source data for figures.xlsx]

## Sheet: Figure 2
	Figure 2b				Figure 2d				Figure 2e				Figure 2g				Figure 2h				Figure 2i				Figure 2j				Figure 2k										Figure 2l
		control	KO			control	KO			control	KO			control	KO			control	KO		time (s)	control	KO			control	KO		time	ctrl			ctrl mean	KO			KO mean			ctrl			ctrl mean	KO			KO mean
		0.0762	0.0412			229.208	137.776			4.30133	2.76374			23041.8	45711.1			3.19957	1.02177		1.27	0.014116	-0.00852			0.382718	0.29017		0	42.3544	43.5508	39.6918	41.8657	25.1674	23.9894	24.3588	24.5052		Basal	38.2198	39.7429	37.0148	38.3258	25.0489	23.1824	22.4602	23.5638
		0.1147	0.0657			239.679	161.91			7.83578	4.60433			17604.2	15823.3			4.82556	0.943311		2.54	0.008229	-0.02102			0.375818	0.260123		10	42.2314	44.0626	39.2944	41.8628	26.0307	25.2779	23.4665	24.9251		ATP production	22.0946	24.0248	16.4265	20.8486	14.1249	14.1201	8.21843	12.1545
		0.0589	0.061			317.774	311.246			3.64864	2.44145			7441.94	15761.2			3.81929	0.017641		3.81	0.006064	-0.01272			0.376762	0.270259		20	42.9164	44.7338	38.6621	42.1041	27.5343	27.7296	23.0425	26.1022		Maximal	50.2818	53.2406	48.7468	50.7564	34.7436	27.8393	25.7599	29.4476
		0.0451	0.0425			246.261	95.898			4.79217	4.13068			116364	11491.9			4.46963	0.603926		5.08	0.001303	-0.00698			0.302888	0.454693		30	19.53	19.459	22.4771	20.4887	11.7657	11.614	16.5088	13.2962
		0.0692	0.0321			610.833	89.773			4.89591	1.62298			44605.5	737.101			6.81609	1.36277		6.35	-0.00727	-0.00063			0.46215	0.250541		40	20.5068	19.8616	22.8584	21.0756	12.3322	10.8515	15.0187	12.7341
		0.0468	0.0253			29.955	59.521			4.23855	3.69609			16904.4	6040.02			4.1943	1.42392		7.62	-0.02571	-0.00829			0.526856	0.246014		50	21.1818	20.9523	23.0335	21.7225	12.2598	12.1711	14.685	13.0386
		0.0709	0.043			531.725	57.848			4.94067	3.84811			10608.2	11901			4.71653	0.892911		8.89	0.006151	-0.00733			0.325018	0.223407		60	54.5036	57.8569	52.2796	54.88	36.0521	30.5679	27.3249	31.315
		0.055	0.0403			35.046	242.478			4.03439	4.85856			28690.1	21514.5			4.3192	0.85449		10.16	0.012124	-0.00148			0.351059	0.2651		70	54.4313	57.6351	50.2589	54.1084	36.0824	30.387	27.2319	31.2338
		0.0764	0.0441			75.721	53.97			5.29114	2.88672			26958	52398.9			1.42396	2.96972		11.43	0.011605	-0.00523			0.447209	0.205387		80	54.7534	57.3481	50.3058	54.1358	35.6818	30.0128	26.2099	30.6348
		0.036	0.0471			71.181	166.642			4.48432	4.24757			10279.3	341.368			3.07036	0		12.7	0.020089	-0.00236			0.233067	0.347727		90	4.99365	4.12576	0.507435	3.20895	1.3661	2.90623	2	2.09078
		0.0793	0.0411			27.284	74.846			5.87882	3.13999			44147.1	35373.4			8.69542	1.63357		13.97	-0.01168	0.005694			0.240361	0.409162		100	4.38388	4.48817	3.00242	3.95815	1.15911	2.1183	0.393833	1.22375
		0.0466	0.0332			224.378	81.91			3.9963	3.1576			18075.4	10656			8.8475	0.316393		15.24	-0.01315	0.012231			0.347743	0.194881		110	3.46547	4.50439	3.09405	3.68797	1.06038	2.42528	1.09339	1.52635
		0.0381	0.0279			41.955	234.833			4.85814	1.70376			10567.4	11526.9			1.50607	4.15184		16.51	0.007709	0.000538			0.231609	0.188797
		0.056	0.0419			110.042	742.959			3.33016	2.88753			79778.2	3387.93			7.30827	1.23393		17.78	-0.02727	0.008325			0.391107	0.300274
		0.0624	0.0648			163.819	505.077			5.19402	3.07889			41133.1	1799.95			5.73759	4.06039		19.05	-0.00294	-0.0098			0.329266	0.251609
		0.0448	0.0391			104.395	206.267			4.73223	3.90009			25719.7	5288.52			4.13962	4.4005		20.32	0.007103	0.021453			0.357904	0.295174
		0.0574	0.0407			32.743	109.893			7.71077	2.27268			51158.7	6680.73			4.11253			21.59	0.027707	-0.00151			0.384239	0.367939
		0.1296	0.0331			155.515	109.296			4.38736	5.01376			33998.8	3796.49			8.07663			22.86	-0.00571	0.011514			0.24532	0.401838
		0.0509	0.039			159.364	43.662		mean	4.919	3.347			47504.2	2412.76		mean	4.96	1.618		24.13	-0.01809	0.008112			0.306212	0.358481
		0.0383	0.0468			202.27	134.47							22205.9	8400.48						25.4	-0.01818	0.005667			0.359924	0.271815
		0.06263	0.042495			115.838	38.906							37588.5	31595.8						26.67	0.007796	0.012338			0.464064	0.275175
	mean	0.06263	0.0425			136.242	61.615							15885.4	19153.7						27.94	0.043637	0.10546			0.390266	0.195936
						415.354	56.344							85136.1	94653						29.21	0.13601	0.144262			0.747052	0.192372
						88.995	69.597							31600.7	22448.8						30.48	0.188906	0.186624			0.556976	0.295672
						68.151	129.068							24023.9	68899.9						31.75	0.230548	0.222927			0.446487	0.257747
						236.319	121.222							41221.1	6292.66						33.02	0.296603	0.250885			0.473588	0.188333
						207.092	261.974							69437.8	440.141						34.29	0.296084	0.253357			0.25272	0.272996
						260.069	125.988							13124.6	696.389						35.56	0.383349	0.228774			0.479338
						349.123	140.168							21188.2	24925.4						36.83	0.385773	0.201134			0.467684
						99.951	154.038							29172.3	2618.46						38.1	0.368112	0.179794		mean	0.3881	0.2789
						92.246	95.599							6332.89	44504.3						39.37	0.315476	0.189414
						133.493	80.905							37565.7	20456						40.64	0.30855	0.173442
						151.818	150.165							11320.4	11768.6						41.91	0.285435	0.192736
						138.368	161.91							39550	2883.03						43.18	0.250546	0.199141
						263.531	146.189							19823.8	23390						44.45	0.250893	0.194969
						214.206	74.59							22566.7	44152.7						45.72	0.235223	0.204403
						153.946	309.02							17499.2	5309.87						46.99	0.26561	0.182877
						148.521	106.874							30561.8	44014.8						48.26	0.229942	0.18976
						189.479	169.236							8890.61	8941.19						49.53	0.241456	0.180325
						227.675	93.128							8522.67	37013.1						50.8	0.233924	0.176073
						69.832	252.712							5408.28	29130						52.07	0.243014	0.169137
						46.123	189.394							52279							53.34	0.242582	0.204191
						89.362	86.488							4959.05							54.61	0.234617	0.167808
						47.175	335.354							131122							55.88	0.263272	0.186597
						210.396	162.616							41263							57.15	0.242928	0.173947
						63.961	66.961							5669.65							58.42	0.278423	0.178173
						182.08	89.362							195778							59.69	0.257559	0.181255
						34.798	127.209							39259.2							60.96	0.225527	0.178598
						292.923	111.065							14695.4							62.23	0.277124	0.184365
						211.798	163.62							8256.65							63.5	0.245352	0.187421
						200.108	101.212							22064.7							64.77	0.255308	0.195447
						282.848	139.663							104670							66.04	0.244832	0.204483
						98.757	133.554							8172.12							67.31	0.239292	0.198158
						130.97	127.023							16896.5							68.58	0.21964	0.18572
						117.799	175.117							61141.6							69.85	0.208645	0.182877
						190.169	87.14							8306.88							71.12	0.231067	0.187767
						105.02	115.838							18222.8							72.39	0.21003	0.190132
						156.257	186.257							20292.3							73.66	0.204489	0.174053
						233.331	190.298							19130.8							74.93	0.202585	0.172911
						105.02	69.832							24434.6							76.2	0.201113	0.160632
						222.819	100.074							11491							77.47	0.229336	0.169934
						266.311	173.992							1117.35							78.74	0.235223	0.15646
						178.816	99.91							13829.4							80.01	0.205442	0.150693
						250.627	592.743							9923.04							81.28	0.183712	0.165602
						85.812	156.148							10019							82.55	0.210896	0.157682
						375.401	145.628							4577.8							83.82	0.188733	0.149417
						63.189	94.35							15249							85.09	0.19817	0.15941
						175.569	149.181							11352.6							86.36	0.18856	0.153988
						240.622	91.712							123379							87.63	0.182067	0.156885
						186.391	139.194							9558.67							88.9	0.169514	0.142454
						41.253	143.021							17353							90.17	0.168735	0.136581
						114.416	143.021							46127.4							91.44	0.184145	0.140116
						170.14	117.938						mean	32275	19862						92.71	0.214705	0.150029
						102.187	180.908														93.98	0.189599	0.149843
						554.152	197.016														95.25	0.193322	0.138202
						256.163	271.965														96.52	0.181634	0.137963
						206.154	165.014														97.79	0.197304	0.137538
						269.896	178.174														99.06	0.167523	0.141285
						203.15	283.542														100.33	0.192109	0.141418
						52.605	133.431														101.6	0.162328	0.135279
						205.032	187.395														102.87	0.201633	0.136501
						259.771	117.938														104.14	0.187954	0.140249
						85.046	192.308														105.41	0.151767	0.128635
						143.517	153.506														106.68	0.137742	0.121831
						141.294	79.476														107.95	0.169947	0.130442
						109.893	120.681														109.22	0.158086	0.130973
						240.213	80.092														110.49	0.15168	0.148806
						51.804	220.084														111.76	0.173756	0.126588
						68.65	130.455														113.03	0.189945	0.141604
						212.288	217.09														114.3	0.184664	0.13488
						115.697	127.922														115.57	0.164926	0.137325
						144.84	113.267														116.84	0.167869	0.148088
						475.234	87.325														118.11	0.142849	0.148753
						413.528	246.062
						226.635	82.389
						123.23	85.046
						166.593	184.491
						92.257	102.337
						112.396	258.515
						76.705	99.294
						95.599	157.111
						549.06	144.118
						34.444	64.28
						82.507	80.905
						90.454	403.052
						246.968	52.743
						241.971	121.626
						186.257	148.851
						166.593	90.655
						194.171	120.681
						86.572	159.569
						75.246	100.074
						212.445	166.002
						238.597	287.923
						198.258	158.643
						77.812	29.45
						228.403	58.899
						126.946	70.763
						85.812	40.046
						57.208	79.476
						119.728	75.246
						114.987	37.185
						81.91	54.947
						36.631	68.888
						1085.43	105.176
						117.938	214.35
						100.257	79.476
						202.262	85.812
						122.197	82.358
						170.266	481.198
						121.43	86.996
						77.812	195.682
						104.942	28.604
						157.088	120.273
						141.294	143.021
						291.257	69.682
						198.34	304.227
						374.706	169.9
						148.521	72.363
						264.522	97.254
						235.632	74.59
						181.294	50.687
						418.09	110.376
						156.148	63.961
						159.865	257.119
						173.992	198.588
						220.159	58.341
						66.038	39.313
						97.296	61.141
						154.038	133.241
						144.047	107.907
						153.506	127.209
						238.907	75.992
						41.648	81.802
						81.308	95.823
						113.555	81.621
						119.31	84.986
						69.125	69.072
						120.273	46.123
						235.085	44.175
						225.427	100.278
						495.954	138.752
						106.998	167.401
						76.206	117.799
						90.454	99.454
						118.224	77.812
						103.134	103.134
						92.246	74.59
						255.843	254.882
						80.092	201.207
						493.824	226.636
						972.152	80.905
						74.371	54.272
						82.507	147.056
						100.364	347.198
						240.343	146.636
						83.149	126.337
						125.598	52.743
						214.741	169.9
						81.91	190.427
						60.813	82.955
						625.429	166.789
						116.155	336.703
						480.5	112.687
						53.53	160.591
						118.707	128.56
						221.333	76.753
						84.467	154.568
						91.712	177.622
						199.094	179.09
						187.046	54.272
						39.127	128.56
						178.587	48.543
						124.879	51.487
						105.176	156.253
						66.961	237.948
						112.396	342.916
						77.812	185.288
						167.083	270.203
						134.652	188.7
						135.982	183.066
						262.971	278.622
						202.414	135.016
						125.467	397.339
						121.268	114.416
						260.454	655.141
						249.228	114.987
						177.494	102.975
						308.063	208.241
						60.813	121.694
						404.105	77.812
						184.491	70.763
						90.454	74.59
						98.757	162.011
						101.212	59.727
						266.187	49.212
						143.939	127.922
						217.184	69.832
						149.181	382.454
						68.888	184.225
						174.368	138.25
						305.735	74.371
						209.249	260.259
						88.374	97.422
						143.112	81.91
						166.789	190.169
						69.125	69.125
						195.264	108.696
						454.22	60.813
						211.839
						147.57
						258.303
						430.623
						722.856
						144.387
						500.187
						544.309
						593.334
						542.409
						256.3
						235.009
						173.144
						253.397
						222.859
						410.754
						350.792
						283.051
						64.416
						190.427
						83.506
						183.313
						297.703
						100.074
						373.93
						247.166
						110.487
						151.142
						451.13
						116.245
						68.888
						147.637
						57.208
						77.812
					mean	189.9	145.2

## Sheet: Figure 4
	Figure 4b				Figure 4d				Figure 4f				Figure 4h				Figure 4j										Figure 4n				Figure 4p
		control	KO			control	KO			Pla2g6 +/+	Pla2g6 -/-			Pla2g6 +/+	Pla2g6 -/-			control			control mean	KO			KO mean			control	KO			Pla2g6 +/+	Pla2g6 -/-
		36.3333	8.57143			20	5.92308			50.6173	46.875			88.8889	41.0256		GRP75	1.06506	1.07099	1.00318	1.04641	0.583617	0.716041	0.860753	0.720137			0.974162	0.693685			0.972719	0.659353
		29.6	4.85714			10.5455	6.42857			78.5714	18.1818			92.437	41.0714		VDAC1	1.29607	0.955873	1.03513	1.09569	0.778182	0.789926	0.831496	0.799868			0.938665	0.563162			1.01433	0.743458
		22.9474	10.3333			12.4545	7.30769			68.0412	44.1861			82.4324	56.25													1.08717	0.593153			1.03977	0.641462
		23.2	15			16.8571	6			45.098	24.5902			57.5	52.7778		Figure 4l										mean	1	0.616667			0.973186	0.451605
		16.5556	16.2857			9.25	7		mean	60.582	33.4583		mean	80.3146	47.7812			Pla2g6+/+			Pla2g6+/+ mean	Pla2g6-/-			Pla2g6-/- mean						mean	1	0.623969
		20	12.2			12.9167	7										GRP75	1.1409	0.82706	1.03204	1	0.735869	0.726947	0.661662	0.708159
		12.2727	17.6667			7.27273	18										VDAC1	1.19122	0.930089	0.878691	1	0.599879	0.532343	0.604109	0.578777
		7.94118	16.6			15.2857	14
		13.4375	14.6923			24	8
		22.375	16.8889			17.5	10.7143
		13.6	15.5714			17.6667	11
		24.5625	15.6667			16	13
		25	8			23	18.8
		20.75	7.38462			15.1	18.3333
		25.8333	5.27273			18.7143	14.25
		23	6.66667			16.625	9.625
			7.7			15.2857	10.2
			13.2			16.3333	7.28571
	mean	21.088	11.8088		mean	15.8226	10.7149

## Sheet: Figure 5
	Figure 5b										Figure 5c										Figure 5e												Figure 5f												Figure 5g				Figure 5i
		control			control mean	KO			KO mean			control			control mean	KO			KO mean			Pla2g6+/+				Pla2g6+/+ mean	Pla2g6-/-				Pla2g6-/- mean			Pla2g6 +/+				Pla2g6+/+ mean	Pla2g6 -/-				Pla2g6-/- mean			control	KO		time (min)
	IP3R1	0.991206	1.11895	0.889847	1	0.613416	0.823725	0.744302	0.727148		IP3R1	0.987793	1.12085	0.891359	1	0.723125	0.825125	0.745567	0.764606		IP3R1	0.885308	1.18534	0.97745	0.951906	1	0.199656	0.640559	0.368245	0.685189	0.473412		IP3R1	0.982394	0.950805	1.00599	1.06081	1	0.391654	0.670911	0.819612	0.494665	0.59421			0.852516	0.931406		0
	GRP75	1.05973	0.977366	0.962902	1	1.28238	1.0168	0.960381	1.08652		GRP75	1.21114	0.971686	0.81717	1	1.31831	1.07736	0.867578	1.08775		GRP75	0.853268	0.946076	1.08283	1.11782	1	0.958072	1.12849	1.00289	0.933086	1.00564		GRP75	0.895461	1.02918	1.11046	0.964897	1	0.900834	1.10635	0.980563	0.899829	0.971894			0.869166	0.700555		20
	VDAC1	0.985829	1.14047	0.8737	1	1.08859	0.955706	1.18423	1.07617		VDAC1	1.19212	0.989669	0.818215	1	1.15573	1.05942	0.942581	1.05258		VADC1	0.978769	0.925003	1.16001	0.936215	1	1.10295	1.2885	1.17782	1.01663	1.14647		VADC1	1.07859	1.06368	1.0159	0.841829	1	1.10312	0.960939	0.839912	0.758099	0.915518			1.27832	1.03384		40
	SigmaR1	0.929514	1.15638	0.914104	1	0.879081	0.895862	0.812864	0.862602		SigmaR1	1.08971	0.791843	1.11844	1	1.00344	0.902395	1.22036	1.04207		Sigma1R	0.976831	0.586228	1.3879	1.04904	1	1.17389	0.984204	1.17958	1.08738	1.10627		Sigma1R	0.916924	0.952282	1.0184	1.1124	1	1.01665	0.947013	1.24511	0.903897	1.02817		mean	1	0.8886		60
[truncated: 33 more columns]

## Sheet: Figure 6
	Figure 6b						Figure 6d						Figure 6e						Figure 6f						Figure 6g						Figure 6h																		Figure 6i
		Control 1	Patient 1	Control 2	Patient 2			Control 1	Patient 1	Control 2	Patient 2			Control 1	Patient 1	Control 2	Patient 2		time (s)	Control 1	Patient 1	Control 2	Patient 2			Control 1	Patient 1	Control 2	Patient 2		time	Control 1			Control 1 mean	Patient 1			Patient 1 mean	Control 2			Control 2 mean	Patient 2			Patient 2 mean
		0.0566	0.1269	0.142	0.1049			141.9	122	102.308	41.5385			3.41208	4.19005	6.12564	2.34683		1.27	0.026291	-0.02811	-0.00122	0.033088			1.20558	0.417659	1.71104	0.449306		0	56.5197	56.6711	53.0364	55.4091	24.2025	30.2627	28.6386	27.7013	56.292	51.1938	48.5727	52.0195	27.8025	23.6336	29.556	26.9974		Basal
		0.1529	0.1093	0.23	0.1274			39.6	114	86.9231	35.3846			7.31032	3.2854	3.53537	1.53923		2.54	0.022916	-0.01707	-0.01662	0.034616			1.40439	0.159365	1.05799	0.731605		10	56.4414	56.933	52.9821	55.4521	23.7528	30.714	28.1179	27.5282	56.4917	51.4679	48.6027	52.1875	27.7929	22.7187	30.5803	27.0307		ATP production
		0.0952	0.0208	0.2387	0.11			79.2	68	96.9231	40.7692			6.85492	4.94515	4.22909	1.79939		3.81	0.01644	-0.01325	-0.00525	0.021048			0.309395	0.056744	0.966266	0.261935		20	56.3777	56.4494	53.0589	55.2953	23.5583	30.1692	29.7996	27.8424	56.9382	51.2367	48.6151	52.2633	28.394	23.3288	31.0869	27.6032		Maximal
		0.02316	0.0884	0.0976	0.1446			160.6	103	47.6923	53.0769			7.55646	3.40419	5.1655	4.35806		5.08	0.016716	-0.02559	-0.01414	0.016844			0.101464	0.160463	0.324384	0.123096		30	27.6253	33.727	31.2478	30.8667	13.2633	18.7259	17.6491	16.5461	26.3538	12.3149	24.6396	21.1028	22.7472	10.4174	25.8044	19.6563
		0.1603	0.1069	0.155	0.0911			103.4	142	68.4615	23.8462			6.73363	2.44875	6.86893	1.48616		6.35	0.011032	-0.00228	0.006891	0.013595			0.235592	1.20908	0.593196	0.375348		40	28.1179	33.6993	31.0471	30.9548	14.1853	17.4562	16.6891	16.1102	26.3513	12.8736	24.8655	21.3635	21.2452	10.5818	23.6585	18.4952
		0.1403	0.0997	0.149	0.0898			140.8	128	201.538	28.4615			3.93335	3.64129	6.2214	1.64569		7.62	0.006382	-0.00685	-0.01005	0.006143			0.968241	0.006789	0.538506	0.220436		50	27.8162	33.8534	30.7752	30.8149	18.0853	16.0387	27.606	20.5767	26.8223	13.2685	24.7682	21.6197	21.4553	10.5869	22.7948	18.279
		0.0995	0.0674	0.0922	0.1364			147.4	173	193.846	48.4615			12.0695	2.83836	6.56605	4.2656		8.89	0.005762	-0.01659	0.005346	-0.00265			0.857636	0.777598	1.42281	0.379672		60	116.464	106.349	100.169	107.66	67.7489	58.8711	51.7628	59.4609	110.102	110.221	88.5642	102.963	55.1423	47.2749	65.6782	56.0318
		0.0891	0.0808	0.0499	0.0702			72.6	108	155.385	34.6154			8.6988	5.39055	4.88346	4.48098		10.16	-0.00182	-0.00746	0.007388	0.003467			0.384946	0.527169	0.212366	0.057156		70	115.239	105.752	100.044	107.011	64.8211	58.7475	49.8379	57.8022	108.723	107.677	88.8973	101.766	54.1466	46.1825	65.9052	55.4114
		0.142	0.067	0.1235	0.0949			213.4	145	67.6923	20.7692			4.57494	3.82263	5.56442	3.35581		11.43	0.003799	0.002084	0.000268	-0.01526			0.41842	0.137569	0.351775	0.342567		80	113.958	105.068	98.7856	105.937	61.9142	57.2757	48.4775	55.8891	108.485	103.903	88.7235	100.37	52.3357	44.5821	65.6432	54.187
		0.138	0.0832	0.0774	0.033			170.5	103	61.5385	34.6154			5.40125	4.80279	8.95536	1.89302		12.7	0.00187	0.000448	0.011306	-0.01354			0.500993	0.357793	0.202018	0.457817		90	12.3137	17.4565	15.7457	15.172	9.39028	6.88846	2.87684	6.38519	10.5046	7.58478	12.7337	10.2744	10.9213	3.77466	11.4207	8.70553
		0.0991	0.0855	0.1157	0.1608			61.6	71	73.8462	48.4615			3.82501	3.5284	6.26339	2.47818		13.97	-0.01118	0.026898	0.005015	0.00576			0.233329	0.608853	1.40949	0.367182		100	12.1083	17.4102	15.748	15.0888	9.34694	6.96301	2.87754	6.39583	10.3958	7.97229	12.5226	10.2969	9.40174	3.53578	11.4207	8.1194
		0.0816	0.138	0.0637	0.0098			90.2	64	79.2308	10			4.01963	3.71019	5.53045	8.01612		15.24	-0.00195	-0.00821	0.016273	0.002894			0.317515	0.205626	0.839533	0.546045		110	12.5232	17.8092	15.7495	15.3606	9.68472	6.74953	2.87719	6.43715	10.4346	8.46029	12.4483	10.4478	10.7935	3.69944	11.2808	8.59127
		0.1254	0.1285	0.1001	0.0662			118.8	65	230	55.3846			5.69628	3.68328	7.79359	3.00921		16.51	-0.01105	-0.00957	-0.01756	0.000792			0.243109	0.571303	1.24388	0.312633
		0.1179	0.0828	0.0968	0.0651			60.5	191	124.615	58.4615			3.89282	4.01941	6.87435	4.99525		17.78	-0.01019	-0.01046	-0.03135	-0.00819			0.108706	0.408895	0.469162	0.551433
		0.0724	0.0774	0.1064	0.0034			66	74	66.9231	42.3077			4.62971	3.45898	5.51041	3.61316		19.05	-0.02627	0.016809	0.019805	-0.00055			0.18261	0.633911	0.722663	0.186008
		0.1387	0.0818	0.076	0.1272			75.9	50	103.077	13.8462			6.05397	3.75628	7.64745	2.83204		20.32	-0.02817	0.018172	0.012354	-0.01488			0.755836	0.090032	0.366252	0.647831
		0.1548	0.0945	0.0993	0.1335			97.9	40	36.9231	24.6154			4.2543	1.75603	6.08679	2.51519		21.59	-0.02293	0.002084	-0.00911	-0.02061			0.471495	0.447742	0.543298	0.457162
		0.1105	0.0918	0.0692	0.1174			90.2	88	156.154	17.6923			5.03135	4.61775	5.39905	4.28053		22.86	-0.01911	0.008151	-0.0223	-0.02558			0.385455	1.00736	1.49119	0.865791
		0.1067	0.0727	0.0934	0.0716			88	84	99.2308	16.9231			6.10785	2.88455	7.30227	4.24763		24.13	-0.01659	0.004061	0.005622	-0.01469			0.079565	0.219681	0.963006	0.491013
		0.2033	0.0925	0.0802	0.1639			229.9	78	289.231	67.6923			3.58409	1.78819	4.86268	3.10042		25.4	-0.01721	0.031738	0.002641	-0.00666			0.326723	0.229135	0.181289	0.460702
		0.0826	0.0933	0.2224	0.0859			93.5	65	57.6923	34.6154			8.69533	2.55952	7.91643	4.24771		26.67	0.05526	0.03501	-0.0159	-0.01564			0.6267	0.106463	1.28116	0.762497
		0.1318	0.0678	0.0623	0.0454			75.9	165	104.615	28.4615			5.03496	2.94044	7.30733	4.25298		27.94	0.313632	0.058392	0.050599	-0.00723			0.271702	0.713541	0.067593	0.806418
		0.1342	0.1512	0.1087	0.0954			178.2	94	97.6923	24.6154			8.93546	4.72843	8.13066	3.89724		29.21	0.410699	0.111223	0.290719	0.006525			0.251636	0.617405	0.200601	0.993675
		0.1232	0.1308	0.1204	0.0644			167.2	160	63.8462	23.8462			3.25703	4.51573	5.0337	2.24612		30.48	0.489199	0.12731	0.467428	0.02487			0.310318	0.059748	1.08285	0.230973
		0.2191	0.0546	0.0802	0.0895			144.1	66	106.154	43.0769			3.80619	3.56075		3.2272		31.75	0.583751	0.156078	0.637846	0.045318			1.42196	0.080842	1.17214	0.744678
		0.1256	0.1126	0.2255	0.1068			81.4	71	96.1538	32.3077			7.02864	2.61289				33.02	0.714539	0.166712	0.79662	0.07341			0.20561	0.387823	0.807241	0.604491
		0.1888	0.1106	0.1649	0.057			84.7	83	108.462	24.6154			3.61637	4.79965				34.29	0.810021	0.195957	0.903352	0.110674			0.735589	0.433266	0.345214	0.178342
		0.0921	0.1216	0.0447	0.1204			489.5	100	40.7692	41.5385				5.7059				35.56	0.858003	0.205432	0.945184	0.142206			0.399273	0.531186	0.565809	0.201022
		0.1703	0.0823	0.1865	0.1174			209	99	134.615	54.6154				2.16729				36.83	0.872642	0.208363	0.949268	0.162654			0.260484	0.118174	0.114472	0.071826
		0.2315	0.0988	0.1207	0.059			250.8	152	47.6923	50		mean	5.70423	3.6401	6.24057	3.36519		38.1	0.895479	0.233586	0.96312	0.189408			1.25656	0.269321	0.829328	0.617134
		0.1504	0.1457	0.1544	0.1444			140.8	157	83.0769	46.1538								39.37	0.887935	0.216612	0.936409	0.201256			0.731947	0.131879	0.750024	0.283249
			0.0888	0.1651	0.1218			192.5	97	74.6154	32.3077								40.64	0.892758	0.243402	0.86875	0.216544			0.116618	0.067595	0.096592	0.907041
			0.0996	0.1973	0.1403			149.6	74	77.6923	83.0769								41.91	0.892551	0.260035	0.858706	0.224952			0.311086	0.667266	0.407125	0.462487
			0.0945	0.1169	0.1379			91.3	77	120.769	122.308								43.18	0.889968	0.268079	0.867094	0.241387			1.08722	0.701166	0.9975	0.883386
					0.0744			341	94	63.8462	73.0769								44.45	0.879049	0.279464	0.877138	0.246164			0.425752	0.299564	0.485808	0.528451
	mean	0.127647	0.0955324	0.124297	0.0966057			290.4	89	66.1538	53.0769								45.72	0.869886	0.279941	0.891266	0.270243			0.83644	1.01692	0.719148	0.699295
								151.8	129	193.077	38.4615								46.99	0.862136	0.304004	0.792978	0.275976			0.62274	1.0325	1.13651	0.292272
								298.1	178	158.462	51.5385								48.26	0.839574	0.301891	0.792812	0.283238			0.802147	1.22693	0.765025	0.644898
								259.6	63	22.3077	43.0769								49.53	0.837508	0.30564	0.785141	0.300055			0.589101		0.434586	0.383193
								270.6	54	75.3846	80								50.8	0.832858	0.303936	0.788673	0.309036			0.663073		0.239975	0.27007
								191.4	81	180.769	44.6154								52.07	0.802202	0.296574	0.772558	0.313049			2.59524		1.01945	1.03283
								104.5	151	90	73.0769								53.34	0.7939	0.312321	0.769799	0.299863			0.903209		0.75523	0.280339
								81.4	117	215.385	60								54.61	0.7815	0.323228	0.772393	0.317636			1.94834		0.642917
								125.4	153	156.154	27.6923								55.88	0.76476	0.328477	0.782271	0.317445			0.663875		1.22061
								207.9	224	153.077	75.3846								57.15	0.743507	0.346746	0.770737	0.347256			1.43673		0.383178
								97.9	154	70.7692	123.077								58.42	0.72191	0.354449	0.71991	0.344008			1.5003		1.0271
								180.4	69	84.6154	70.7692								59.69	0.693114	0.335158	0.706996	0.35662			0.602458		0.27115
								214.5	116	55.3846	27.6923								60.96	0.687844	0.325887	0.69491	0.350696			1.48988		0.882796
								180.4	60	56.1538	88.4615								62.23	0.664835	0.316752	0.700815	0.366175			1.51977		1.89957
								182.6	60	117.692	28.4615								63.5	0.668245	0.33843	0.682934	0.364073			1.90308
								273.9	157	88.4615	29.2308								64.77	0.653743	0.315525	0.700925	0.367895		mean	0.719597	0.439325	0.738996	0.480079
								161.7	130	52.3077	25.3846								66.04	0.639242	0.325069	0.684424	0.351843
								133.1	343	120	26.9231								67.31	0.632904	0.307958	0.666544	0.349167
								253	233	73.0769	43.8462								68.58	0.633111	0.313275	0.657438	0.356238
								66	116	178.462	37.6923								69.85	0.619505	0.29896	0.668034	0.366366
								177.1	84	99.2308	45.3846								71.12	0.614924	0.282599	0.649491	0.366557
								146.3	55	59.2308	76.9231								72.39	0.604314	0.289144	0.644469	0.365411
								105.6	67	88.4615	60								73.66	0.594808	0.287985	0.654789	0.364073
								323.4	76	223.846	61.5385								74.93	0.6018	0.255195	0.639612	0.375348
								107.8	141	30.7692	71.5385								76.2	0.59219	0.26174	0.632438	0.374393
								190.3	72	93.0769	63.8462								77.47	0.583372	0.265557	0.607217	0.359678
								181.5	64	100	170.769								78.74	0.571592	0.264603	0.606003	0.346683
								119.9	82	30.7692	67.6923								80.01	0.561224	0.257104	0.606555	0.346492
								92.4	56	40.7692	36.9231								81.28	0.557056	0.245175	0.603189	0.337128
								56.1	55	80	57.6923								82.55	0.549443	0.258331	0.588288	0.32872
								51.7	71	60.7692	92.3077								83.82	0.547273	0.24981	0.587295	0.349932
								49.5	49	198.462	61.5385								85.09	0.541521	0.249742	0.577637	0.348403
								45.1	85	48.4615	37.6923								86.36	0.536561	0.250764	0.567096	0.358913
								229.9	102	66.1538	16.9231								87.63	0.52764	0.260853	0.557163	0.338084
								74.8	60	162.308	104.615								88.9	0.525229	0.252196	0.560639	0.336364
								59.4	110	143.846	44.6154								90.17	0.512071	0.254855	0.547008	0.341714
								145.2	63	84.6154	147.692								91.44	0.514551	0.243334	0.545573	0.346874
								69.3	72	118.462	79.2308								92.71	0.500428	0.250833	0.544746	0.319738
								60.5	77	106.923	57.6923								93.98	0.500566	0.238085	0.533598	0.32356
								50.6	93	166.923	51.5385								95.25	0.485996	0.233586	0.518366	0.325089
								100.1	67	74.6154	33.8462								96.52	0.490129	0.253423	0.513289	0.320502
								107.8	75	63.8462	29.2308								97.79	0.48417	0.258877	0.503024	0.309992
								39.6	68	60	40.7692								99.06	0.482207	0.22561	0.508046	0.311138
								88	95	39.2308	40								100.33	0.478521	0.228405	0.491655	0.29585
								29.7	109	36.1538	78.4615								101.6	0.467809	0.221997	0.485033	0.30101
								138.6	92	34.6154	34.6154								102.87	0.471804	0.230791	0.47085	0.317445
								386.1	69	35.3846	23.0769								104.14	0.464261	0.2569	0.473775	0.309419
								42.9	76	63.0769	25.3846								105.41	0.47146	0.254991	0.456998	0.294322
								75.9	71	95.3846	210								106.68	0.466603	0.254582	0.459316	0.313623
								57.2	136	373.077	220								107.95	0.450827	0.244357	0.452914	0.325471
								123.2	127	53.8462	93.0769								109.22	0.454168	0.25465	0.452804	0.299481
								136.4	116	40.7692	128.462								110.49	0.44876	0.255127	0.438069	0.279607
								187	84	100.769	126.154								111.76	0.442319	0.248583	0.428135	0.28534
								180.4	140	42.3077	74.6154								113.03	0.435912	0.24906	0.420685	0.287824
								50.6	92	112.308	43.8462								114.3	0.423994	0.247492	0.416325	0.274829
								210.1	143	39.2308	52.3077								115.57	0.427783	0.245924	0.420519	0.273301
								233.2	74	97.6923	77.6923								116.84	0.420447	0.241493	0.406005	0.259541
								166.1	93	61.5385	229.231								118.11	0.425338	0.246947	0.402252	0.257821
								250.8	111	195.385	73.8462
								272.8	121	88.4615	79.2308
								301.4	125	81.5385	61.5385
								119.9	58	56.9231	98.4615
								196.9	89	103.077	210
								779.9	110	60	220
								168.3	125	52.3077	93.0769
								501.6	48	154.615	128.462
								327.8	62	80.7692	126.154
								123.2	91	306.923	74.6154
								152.9	52	36.1538	43.8462
								167.2	50	185.385	52.3077
								250.8	92	72.3077	77.6923
								59.4	83	38.4615	229.231
								47.3	107	39.2308	73.8462
								96.8	111	46.1538	79.2308
								251.9	86	56.1538	61.5385
								62.7	77	62.3077	98.4615
								66	106	52.3077	82.3077
								156.2	96	106.923	137.692
								114.4	118	98.4615	54.6154
								84.7	66	211.538	69.2308
								105.6	81	93.8462	60.7692
								95.7	55	38.4615	32.3077
								192.5	71	61.5385	72.3077
								191.4	49	102.308	33.8462
								63.8	39	115.385	48.4615
								68.2	61	93.0769	56.1538
								123.2	128	57.6923	165.385
								803	116	60.7692	66.9231
								82.5	63	107.692	67.6923
								55	93	88.4615	82.3077
								136.4	82	67.6923	143.077
								39.6	141	53.0769	84.6154
								96.8	114	23.0769	89.2308
								155.1	65	33.0769	90.7692
								66	105	46.1538	78.4615
								160.6	72	318.462	57.6923
								86.9	68	75.3846	63.8462
								463.1	43	100	59.2308
								163.9	69	240.769	57.6923
								122.1	54	127.692	116.923
								130.9	65	189.231	66.9231
								96.8	114	164.615	56.9231
								68.2	57	50	56.9231
								86.9	54	56.1538	140.769
								211.2	130	133.077	83.0769
								113.3	92	122.308	125.385
								178.2	65	83.0769	65.3846
								431.2	71	117.692	63.8462
								72.6	52	98.4615	50
								105.6	42	213.077	50.7692
								464.2	287	156.923	53.0769
								137.5	68	48.4615	160.769
								113.3	50	93.0769	48.4615
								157.3	49	51.5385	42.3077
								140.8	92	141.538	31.5385
								147.4	39	116.154	42.3077
								35.2	53	212.308	25.3846
								37.4	88	134.615	45.3846
								78.1	108	280	40
								149.6	92	32.3077	56.9231
								62.7	83	80	33.0769
								228.8	108	32.3077	259.231
								38.5	89	128.462	104.615
								111.1	58	112.308	72.3077
								106.7	118	61.5385	113.077
								176	71	54.6154	71.5385
								123.2	83	55.3846	46.1538
								94.6	80	367.692	27.6923
								78.1	96	177.692	30.7692
								210.1	88	77.6923	109.231
								254.1	65	40.7692	48.4615
								179.3	56	51.5385	81.5385
								52.8	103	76.9231	60.7692
								69.3	84	146.923	126.154
								103.4	61	242.308	94.6154
								138.6	50	68.4615	74.6154
								50.6	45	93.0769	37.6923
								37.4	149	110	83.8462
								199.1	84	527.692	95.3846
								189.2	46	386.923	69.2308
								105.6	120	162.308	33.8462
								55	56	366.154	74.6154
								81.4	90	143.077	46.1538
								159.5	101	126.154	70.7692
								133.1	71	338.462	38.4615
								103.4	93	166.923	124.615
								85.8	80	108.462	58.4615
								101.2	43	107.692	76.1538
								113.3	109	397.692	69.2308
								144.1	67	136.154	72.3077
								77	69	72.3077	56.1538
								68.2	65	50	92.3077
								143	157	190	67.6923
								39.6	137	54.6154	66.9231
								81.4	100	145.385	84.6154
								40.7	37	66.9231	108.462
								42.9	82	109.231	44.6154
								58.3	76	70	114.615
								67.1	148	300.769	24.6154
								49.5	53	191.538	63.8462
								129.8	129	202.308	33.8462
								121	136	132.308	186.923
								140.8	45	543.846	88.4615
								170.5	40	74.6154	96.1538
								46.2	97	129.231	380
								69.3	50	105.385	167.692
								55	64	112.308	117.692
								145.2	48	139.231	100.769
								205.7	69	66.9231	110.769
								63.8	75	276.923	66.1538
								103.4	86	117.692	146.923
								56.1	67	71.5385	158.462
								116.6	254	134.615	123.846
								224.4	65	109.231	97.6923
								46.2	256	130	153.846
								62.7	75	293.077	153.846
								45.1	59	121.538	64.6154
								42.9	49	89.2308	120.769
								81.4	121	260	97.6923
								53.9	87	365.385	37.6923
								94.6	84	80	215.385
								72.6	79	193.077	156.923
								202.4	92	100	108.462
								92.4	68	51.5385	149.231
								102.3	50	97.6923	140.769
								144.1	34	133.077	91.5385
								59.4	73	89.2308	66.9231
								90.2	81	96.9231	53.0769
								86.9	92	149.231	36.9231
								99	75	122.308	161.538
								94.6	41	72.3077	65.3846
								84.7	102	176.154	109.231
								62.7	92	126.923	100.769
								261.8	64	134.615	82.3077
								53.9	46	90	90
								41.8	130	101.538	182.308
								79.2	87	100	134.615
								63.8	54	94.6154	140
								64.9	74	76.1538	125.385
								41.8	65	116.154	116.923
								57.2	43	65.3846	49.2308
								78.1	29	162.308	71.5385
								55	126	230	103.846
								177.1	86	251.538	45.3846
								57.2	172	63.8462	70.7692
								209	124	86.1538	23.8462
								185.9	38	70	175.385
								202.4	67	73.8462	186.923
								166.1	351	72.3077	95.3846
								132	73	90.7692	123.077
								495	88	166.154	146.923
								91.3	91	95.3846	29.2308
								124.3	57	568.462	60.7692
								202.4	59	221.538	60
								105.6	65	146.923	60
								114.4	85	74.6154	132.308
								127.6	49	234.615	132.308
								64.9	50	192.308	63.0769
								248.6	91	110.769	134.615
								201.3	130	185.385	125.385
								95.7	88	150.769	43.0769
								71.5	47	62.3077	107.692
								39.6	45	188.462	144.615
								44	65	186.923	84.6154
								85.8	68	126.154	50.7692
								77	43	164.615	55.3846
								111.1	64	66.1538	46.9231
								104.5	83	535.385	40.7692
								147.4	81	163.846	27.6923
								59.4	56	41.5385	228.462
								44	47	127.692	43.8462
								104.5	112	197.692	72.3077
								138.6	59	124.615	59.2308
								93.5	48	83.0769	121.538
								61.6	59	593.846	57.6923
								128.7	62	79.2308	50
								182.6	219	54.6154	56.1538
								99	79	163.846	126.154
								69.3	67	149.231	136.154
								78.1	167	119.231	100.769
								188.1	77	16.9231	77.6923
								144.1	113	228.462	103.846
								111.1	42	43.0769	96.1538
								245.3	108	151.538	62.3077
								45.1	206	73.0769	61.5385
								71.5	80	38.4615	348.462
								154	80	100.769	76.9231
								40.7	80	97.6923	88.4615
								63.8	100	67.6923	363.077
								110	56	93.8462	220
								185.9	145	100.769	116.923
								178.2	47	245.385	155.385
								48.4	70	58.4615	83.8462
								57.2	67	62.3077	54.6154
								110	163	45.3846	91.5385
								71.5	154	138.462	93.0769
								111.1	292	80	172.308
								101.2	250	61.5385	232.308
								99	80	86.1538	56.9231
								56.1	53	56.1538	58.4615
								151.8	104	50	130.769
								38.5	42	55.3846	136.923
								28.6	58	109.231	148.462
								88	38	214.615	60.7692
								151.8	40	40.7692	70
								48.4	136	73.8462	320.769
								88	68	73.0769	293.077
								46.2	55	36.1538	64.6154
								137.5	207	199.231	50.7692
								115.5	76	297.692	46.9231
								121	73	166.923	117.692
								222.2	82	69.2308	57.6923
								166.1	50	89.2308	61.5385
								85.8	175	88.4615	76.9231
								169.4	142	106.923	454.615
								58.3	126	56.9231	177.692
								121	70	69.2308	64.6154
								63.8	107	78.4615	123.077
								73.7	58	59.2308	119.231
								146.3	48	84.6154	126.923
								61.6	109	300.769	48.4615
								130.9	57	79.2308	54.6154
								88	36	80	66.9231
								68.2	47	298.462	106.923
								56.1	78	131.538	378.462
								113.3	142	52.3077	193.077
								66	93	80	238.462
								70.4	40	101.538	57.6923
								209	53	65.3846	108.462
								174.9	201	38.4615	53.8462
								61.6	57	40.7692	109.231
								93.5	41	71.5385	96.1538
								62.7	38	67.6923	50.7692
								267.3	96	103.846	104.615
								77	129	118.462	147.692
								145.2	29	55.3846	121.538
								100.1	199	160	69.2308
								173.8	75	61.5385	51.5385
								222.2	75	120	53.8462
								96.8	122	56.9231	194.615
								53.9	81	220.769	106.154
								99	76	86.1538	59.2308
								248.6	123	36.1538	190
								112.2	60	65.3846	47.6923
								90.2	51	290.769	48.4615
								118.8	116	124.615	213.077
								113.3	88	86.1538	117.692
								163.9	72	126.923	68.4615
								138.6	74	56.9231	122.308
								111.1	109	23.0769	505.385
								152.9	67	671.538	80
								73.7	80	106.154	133.846
								91.3	85	48.4615	111.538
								194.7	67	197.692	57.6923
								133.1	93	67.6923	170.769
								266.2	75	93.8462	203.077
								157.3	72	73.8462	116.923
								92.4	68	75.3846	70.7692
								59.4	282	62.3077	99.2308
								86.9	92	131.538	140.769
								73.7	41	221.538	76.9231
								90.2	35	119.231	89.2308
								37.4	56	56.9231	406.154
								111.1	138	103.846	55.3846
								82.5	101	80.7692	132.308
								167.2	129	86.1538	54.6154
								70.4	119	149.231	41.5385
								90.2	83	128.462	366.923
								94.6	131	300.769	133.077
								161.7	147	215.385	102.308
								160.6	74	102.308	73.8462
								144.1	45	71.5385	63.8462
								154	109	108.462	127.692
								202.4	173	78.4615	123.077
								50.6	92	111.538	109.231
								188.1	145	76.1538	96.1538
								502.7	105	110	113.846
								101.2	368	159.231	45.3846
								254.1	173	326.923	87.6923
								254.1	153	147.692	206.154
								88	42	101.538	108.462
								127.6	71	94.6154	79.2308
								156.2	44	118.462	87.6923
								124.3	60	56.1538	82.3077
								75.9	76	130.769	253.846
								61.6	42	230	133.846
								78.1	58	41.5385	53.0769
								55	56	146.154	47.6923
								144.1	62	36.1538	89.2308
								139.7	164	153.077	86.9231
								144.1	117	114.615	62.3077
								86.9	90	90.7692	76.1538
								200.2	248	157.692	84.6154
								51.7	243	89.2308	76.1538
								78.1	81	134.615	66.9231
								78.1	50	87.6923	272.308
								46.2	31	183.846	96.9231
								51.7	54	35.3846	86.9231
								44	60	63.0769	47.6923
								63.8	43	77.6923	51.5385
								149.6	149	194.615	74.6154
								55	88	117.692	157.692
								97.9	169	39.2308	459.231
								84.7	95	57.6923	81.5385
								176	79	90	91.5385
								89.1	78	112.308	91.5385
								137.5	157	44.6154	34.6154
								69.3	42	127.692	67.6923
								105.6	168	143.846	125.385
								66	71	166.923	40.7692
								68.2	84	83.8462	47.6923
								196.9	75	54.6154	54.6154
								123.2	74	90	29.2308
								463.1	68	112.308	98.4615
								236.5	109	46.9231	47.6923
								64.9	83	150	125.385
								136.4	113	66.9231	90.7692
								132	121	61.5385	95.3846
								82.5	67	142.308	118.462
								69.3	105	137.692	86.9231
								114.4	100	71.5385	57.6923
								199.1	114	104.615	100
								55	53	160	70
								143	60	52.3077	120.769
								45.1	100	197.692	194.615
									75	50	83.8462
									174	46.9231	74.6154
									42	117.692	191.538
									88	104.615	54.6154
									71	116.923	61.5385
									73	116.154	64.6154
									40	60.7692	116.154
									53	133.077	133.077
									112	90.7692	41.5385
									55	149.231	89.2308
									139	116.154	106.923
									94	173.077	79.2308
									98	67.6923	99.2308
									321	107.692	53.0769
									42	152.308	55.3846
									80	83.0769
									84	99.2308
									328	100
									94	447.692
									331	454.615
									62	167.692
									92	220
									85	158.462
									119	56.1538
									108	65.3846
									143	65.3846
									65	161.538
									78	226.923
									292	218.462
									82	209.231
									70	156.154
									129	115.385
									64	182.308
									64	93.0769
									115	204.615
									101	46.1538
									144	84.6154
									97	156.154
									167	109.231
									254	111.538
									293	227.692
									54	367.692
									81	60.7692
									73	161.538
									88	60.7692
									91	68.4615
									214	143.846
									79	213.846
									67	99.2308
									60	118.462
									110	213.077
									45	147.692
									56	81.5385
									67	117.692
									106	88.4615
									83	64.6154
									71	86.9231
									84	248.462
									149	63.8462
									79	243.077
									50	77.6923
									80	150.769
									80	282.308
										107.692
										324.615
										131.538
										205.385
										167.692
										183.846
										340
										87.6923
										87.6923
										73.0769
										140
										123.846
										93.0769
										132.308
										116.154
										106.154
										83.8462
										72.3077
										81.5385
										67.6923
										141.538
										285.385
										85.3846
										53.8462
										117.692
										152.308
										67.6923
							mean	129.635	94.9586	123.504	93.1317
[truncated: 16 more columns]
