# Supplementary material for: Parkinson’s disease-associated PLA2G6 protects IP3R1 protein to control ER-mitochondria tethering and Ca2+ transfer
Source: Nat Commun. 2026 Mar 19;17:5338. doi: 10.1038/s41467-026-70752-1 (PMC13272647; doi:10.1038/s41467-026-70752-1)
Supplement: Supplementary file 7 — Source data [file 41467_2026_70752_MOESM7_ESM.zip › Source data/Source data for mass spectrometry.xlsx]

## Sheet: Sheet1
Master	Accession	Description	Exp. q-value: Combined	Sum PEP Score	Coverage [%]	# Peptides	# PSMs	# Unique Peptides	# AAs	MW [kDa]	calc. pI	Score Sequest HT: Sequest HT	# Peptides (by Search Engine): Sequest HT	# Razor Peptides
Master Protein	Q7TSC1	Protein PRRC2A OS=Mus musculus OX=10090 GN=Prrc2a PE=1 SV=1	0	170.135	37	54	61	51	2158	229.1	9.39	115.99	54	3
Master Protein	Q9JHU4	Cytoplasmic dynein 1 heavy chain 1 OS=Mus musculus OX=10090 GN=Dync1h1 PE=1 SV=2	0	114.344	14	48	48	48	4644	531.7	6.42	68.68	48	0
Master Protein	P97819	85/88 kDa calcium-independent phospholipase A2 OS=Mus musculus OX=10090 GN=Pla2g6 PE=1 SV=3	0	135.248	47	27	38	27	807	89.5	7.24	85.48	27	0
Master Protein	P19096	Fatty acid synthase OS=Mus musculus OX=10090 GN=Fasn PE=1 SV=2	0	82.122	15	27	29	27	2504	272.3	6.58	60.34	27	0
Master Protein	Q6NZJ6	Eukaryotic translation initiation factor 4 gamma 1 OS=Mus musculus OX=10090 GN=Eif4g1 PE=1 SV=1	0	58.29	19	25	28	21	1600	176	5.4	39.93	25	4
Master Protein	Q9WTQ5	A-kinase anchor protein 12 OS=Mus musculus OX=10090 GN=Akap12 PE=1 SV=1	0	57.322	22	19	20	19	1684	180.6	4.44	35.79	19	0
Master Protein	Q9QZF2	Glypican-1 OS=Mus musculus OX=10090 GN=Gpc1 PE=1 SV=1	0	47.523	33	14	18	14	557	61.3	7.05	37.73	14	0
Master Protein	Q91V92	ATP-citrate synthase OS=Mus musculus OX=10090 GN=Acly PE=1 SV=1	0	49.343	21	18	18	18	1091	119.7	7.44	33.56	18	0
Master Protein	G3X9J0	Signal-induced proliferation-associated 1-like protein 3 OS=Mus musculus OX=10090 GN=Sipa1l3 PE=1 SV=1	0	40.347	14	17	17	16	1776	194.9	8.32	25.34	17	1
Master Protein	P17182	Alpha-enolase OS=Mus musculus OX=10090 GN=Eno1 PE=1 SV=3	0	46.541	41	13	16	11	434	47.1	6.8	28.88	13	1
Master Protein	Q3TLH4	Protein PRRC2C OS=Mus musculus OX=10090 GN=Prrc2c PE=1 SV=3	0	30.698	7	16	16	13	2846	310.7	9.1	17.05	16	0
Master Protein	Q6DYE8	Ectonucleotide pyrophosphatase/phosphodiesterase family member 3 OS=Mus musculus OX=10090 GN=Enpp3 PE=1 SV=2	0	46.064	21	12	15	12	874	98.6	6.52	33.41	12	0
Master Protein	Q8R1B4	Eukaryotic translation initiation factor 3 subunit C OS=Mus musculus OX=10090 GN=Eif3c PE=1 SV=1	0	31.136	16	14	15	14	911	105.5	5.78	19.25	14	0
Master Protein	P52480	Pyruvate kinase PKM OS=Mus musculus OX=10090 GN=Pkm PE=1 SV=4	0	45.264	42	15	15	15	531	57.8	7.47	27.8	15	0
Master Protein	P62880	Guanine nucleotide-binding protein G(I)/G(S)/G(T) subunit beta-2 OS=Mus musculus OX=10090 GN=Gnb2 PE=1 SV=3	0	46.102	45	11	14	5	340	37.3	6	36.06	11	6
Master Protein	Q80U72	Protein scribble homolog OS=Mus musculus OX=10090 GN=Scrib PE=1 SV=2	0	31.087	9	12	13	12	1612	174	5.12	24.05	12	0
Master Protein	P03975	IgE-binding protein OS=Mus musculus OX=10090 GN=Iap PE=2 SV=1	0	35.05	30	13	13	13	557	62.7	9.31	20.24	13	0
Master Protein	Q9EPU0	Regulator of nonsense transcripts 1 OS=Mus musculus OX=10090 GN=Upf1 PE=1 SV=2	0	28.778	14	12	12	12	1124	123.9	6.61	13.42	12	0
Master Protein	Q9EPL8	Importin-7 OS=Mus musculus OX=10090 GN=Ipo7 PE=1 SV=2	0	38.066	12	10	11	10	1038	119.4	4.82	22.34	10	0
Master Protein	Q6ZQ38	Cullin-associated NEDD8-dissociated protein 1 OS=Mus musculus OX=10090 GN=Cand1 PE=1 SV=2	0	26.347	11	11	11	11	1230	136.2	5.78	16.24	11	0
Master Protein	Q02053	Ubiquitin-like modifier-activating enzyme 1 OS=Mus musculus OX=10090 GN=Uba1 PE=1 SV=1	0	33.621	14	11	11	11	1058	117.7	5.66	23.62	11	0
Master Protein	Q9DC51	Guanine nucleotide-binding protein G(i) subunit alpha-3 OS=Mus musculus OX=10090 GN=Gnai3 PE=1 SV=3	0	22.433	29	8	9	6	354	40.5	5.69	14.92	8	0
Master Protein	P38647	Stress-70 protein (Glucose-regulated protein 75), mitochondrial OS=Mus musculus OX=10090 GN=Hspa9 (Grp75) PE=1 SV=3	0	27.99	18	8	9	8	679	73.4	6.07	23.65	8	0
Master Protein	P29341	Polyadenylate-binding protein 1 OS=Mus musculus OX=10090 GN=Pabpc1 PE=1 SV=2	0	19.654	17	9	9	9	636	70.6	9.5	11.08	9	0
Master Protein	Q9Z1Q9	Valine--tRNA ligase OS=Mus musculus OX=10090 GN=Vars1 PE=1 SV=1	0	28.093	9	9	9	9	1263	140.1	7.77	17.19	9	0
Master Protein	P48962	ADP/ATP translocase 1 OS=Mus musculus OX=10090 GN=Slc25a4 PE=1 SV=4	0	16.153	24	7	8	4	298	32.9	9.72	12.07	7	3
Master Protein	P62137	Serine/threonine-protein phosphatase PP1-alpha catalytic subunit OS=Mus musculus OX=10090 GN=Ppp1ca PE=1 SV=1	0	16.504	23	6	8	6	330	37.5	6.33	9.56	6	0
Master Protein	F8VPU2	FERM, ARHGEF and pleckstrin domain-containing protein 1 OS=Mus musculus OX=10090 GN=Farp1 PE=1 SV=1	0	20.063	9	8	8	8	1048	118.8	7.88	15.02	8	0
Master Protein	O70133	ATP-dependent RNA helicase A OS=Mus musculus OX=10090 GN=Dhx9 PE=1 SV=2	0	17.363	6	8	8	8	1380	149.4	6.83	9.49	8	0
Master Protein	Q8JZQ9	Eukaryotic translation initiation factor 3 subunit B OS=Mus musculus OX=10090 GN=Eif3b PE=1 SV=1	0	21.781	13	8	8	8	803	91.3	5.02	13.68	8	0
None	P63087	Serine/threonine-protein phosphatase PP1-gamma catalytic subunit OS=Mus musculus OX=10090 GN=Ppp1cc PE=1 SV=1	0	15.272	21	5	7	5	323	37	6.54	9.56	5	0
None	P62141	Serine/threonine-protein phosphatase PP1-beta catalytic subunit OS=Mus musculus OX=10090 GN=Ppp1cb PE=1 SV=3	0	15.272	20	5	7	5	327	37.2	6.19	9.56	5	0
Master Protein	P08249	Malate dehydrogenase, mitochondrial OS=Mus musculus OX=10090 GN=Mdh2 PE=1 SV=3	0	19.495	28	7	7	7	338	35.6	8.68	8.48	7	0
Master Protein	Q99JY9	Actin-related protein 3 OS=Mus musculus OX=10090 GN=Actr3 PE=1 SV=3	0	24.206	28	7	7	7	418	47.3	5.88	13.83	7	0
None	Q9CQ19	Myosin regulatory light polypeptide 9 OS=Mus musculus OX=10090 GN=Myl9 PE=1 SV=3	0	14.844	28	4	6	4	172	19.8	4.92	10.73	4	0
Master Protein	Q61699	Heat shock protein 105 kDa OS=Mus musculus OX=10090 GN=Hsph1 PE=1 SV=2	0	14.258	10	6	6	5	858	96.3	5.53	13.49	6	1
Master Protein	Q8VIJ6	Splicing factor, proline- and glutamine-rich OS=Mus musculus OX=10090 GN=Sfpq PE=1 SV=1	0	12.681	8	6	6	6	699	75.4	9.44	10.18	6	0
Master Protein	P11103	Poly [ADP-ribose] polymerase 1 OS=Mus musculus OX=10090 GN=Parp1 PE=1 SV=3	0	13.209	8	6	6	6	1013	113	8.95	9.1	6	0
None	P29387	Guanine nucleotide-binding protein subunit beta-4 OS=Mus musculus OX=10090 GN=Gnb4 PE=1 SV=4	0	9.053	12	4	5	2	340	37.4	6.16	7.43	4	0
Master Protein	P63101	14-3-3 protein zeta/delta OS=Mus musculus OX=10090 GN=Ywhaz PE=1 SV=1	0	17.258	26	5	5	3	245	27.8	4.79	14.33	5	2
Master Protein	P49312	Heterogeneous nuclear ribonucleoprotein A1 OS=Mus musculus OX=10090 GN=Hnrnpa1 PE=1 SV=2	0	10.687	15	4	5	4	320	34.2	9.23	6.58	4	0
Master Protein	Q99K48	Non-POU domain-containing octamer-binding protein OS=Mus musculus OX=10090 GN=Nono PE=1 SV=3	0	8.355	13	5	5	5	473	54.5	8.95	4.8	5	0
Master Protein	Q8K310	Matrin-3 OS=Mus musculus OX=10090 GN=Matr3 PE=1 SV=1	0	12.153	9	5	5	5	846	94.6	6.25	6.85	5	0
Master Protein	Q91YE6	Importin-9 OS=Mus musculus OX=10090 GN=Ipo9 PE=1 SV=3	0	12.098	7	5	5	5	1041	116	4.81	8.32	5	0
Master Protein	P05064	Fructose-bisphosphate aldolase A OS=Mus musculus OX=10090 GN=Aldoa PE=1 SV=2	0	12.28	16	5	5	5	364	39.3	8.09	7.9	5	0
Master Protein	Q8BKC5	Importin-5 OS=Mus musculus OX=10090 GN=Ipo5 PE=1 SV=3	0	13.029	7	5	5	5	1097	123.5	4.93	6.49	5	0
Master Protein	Q9WV32	Actin-related protein 2/3 complex subunit 1B OS=Mus musculus OX=10090 GN=Arpc1b PE=1 SV=4	0	12.063	10	3	4	3	372	41	8.35	6.31	3	0
Master Protein	O70318	Band 4.1-like protein 2 OS=Mus musculus OX=10090 GN=Epb41l2 PE=1 SV=2	0	11.875	6	4	4	4	988	109.9	5.43	5.94	4	0
Master Protein	A2AGT5	Cytoskeleton-associated protein 5 OS=Mus musculus OX=10090 GN=Ckap5 PE=1 SV=1	0	12.937	3	4	4	4	2032	225.5	7.96	9.05	4	0
Master Protein	Q9EST5	Acidic leucine-rich nuclear phosphoprotein 32 family member B OS=Mus musculus OX=10090 GN=Anp32b PE=1 SV=1	0	8.564	17	4	4	4	272	31.1	4.01	8.33	4	0
Master Protein	P63001	Ras-related C3 botulinum toxin substrate 1 OS=Mus musculus OX=10090 GN=Rac1 PE=1 SV=1	0	9.787	23	4	4	4	192	21.4	8.5	4.12	4	0
Master Protein	Q6PB66	Leucine-rich PPR motif-containing protein, mitochondrial OS=Mus musculus OX=10090 GN=Lrpprc PE=1 SV=2	0	9.759	5	4	4	4	1392	156.5	6.83	3.96	4	0
Master Protein	Q9Z110	Delta-1-pyrroline-5-carboxylate synthase OS=Mus musculus OX=10090 GN=Aldh18a1 PE=1 SV=2	0	10.091	5	4	4	4	795	87.2	7.55	1.83	4	0
Master Protein	Q9CVB6	Actin-related protein 2/3 complex subunit 2 OS=Mus musculus OX=10090 GN=Arpc2 PE=1 SV=3	0	7.205	14	4	4	4	300	34.3	7.36	2.74	4	0
Master Protein	Q8BG05	Heterogeneous nuclear ribonucleoprotein A3 OS=Mus musculus OX=10090 GN=Hnrnpa3 PE=1 SV=1	0	5.541	7	2	3	2	379	39.6	9.01	0	2	0
Master Protein	Q60932	Voltage-dependent anion-selective channel protein 1 OS=Mus musculus OX=10090 GN=Vdac1 PE=1 SV=3	0	4.544	11	2	3	2	296	32.3	8.43	2.36	2	0
Master Protein	Q8BU30	Isoleucine--tRNA ligase, cytoplasmic OS=Mus musculus OX=10090 GN=Iars1 PE=1 SV=2	0	4.077	3	3	3	3	1262	144.2	6.55	0	3	0
Master Protein	P80318	T-complex protein 1 subunit gamma OS=Mus musculus OX=10090 GN=Cct3 PE=1 SV=1	0	7.411	6	3	3	3	545	60.6	6.7	2.36	3	0
Master Protein	P58242	Acid sphingomyelinase-like phosphodiesterase 3b OS=Mus musculus OX=10090 GN=Smpdl3b PE=1 SV=1	0	8.094	9	3	3	3	456	51.6	6.43	4.89	3	0
None	P60764	Ras-related C3 botulinum toxin substrate 3 OS=Mus musculus OX=10090 GN=Rac3 PE=1 SV=1	0	7.202	16	3	3	3	192	21.4	8.15	1.79	3	0
Master Protein Candidate	P62835	Ras-related protein Rap-1A OS=Mus musculus OX=10090 GN=Rap1a PE=1 SV=1	0	8.128	18	3	3	3	184	21	6.67	7.09	3	0
Master Protein	Q7TMY8	E3 ubiquitin-protein ligase HUWE1 OS=Mus musculus OX=10090 GN=Huwe1 PE=1 SV=5	0	7.135	1	3	3	3	4377	482.3	5.22	4.47	3	0
Master Protein	P80317	T-complex protein 1 subunit zeta OS=Mus musculus OX=10090 GN=Cct6a PE=1 SV=3	0	12.909	8	3	3	3	531	58	7.08	7.23	3	0
Master Protein	Q9CYL5	Golgi-associated plant pathogenesis-related protein 1 OS=Mus musculus OX=10090 GN=Glipr2 PE=1 SV=3	0	4.273	25	3	3	3	154	17.1	9.51	0	3	0
Master Protein	Q9EQU5	Protein SET OS=Mus musculus OX=10090 GN=Set PE=1 SV=1	0	8.874	16	3	3	3	289	33.4	4.32	4.23	3	0
Master Protein	P42932	T-complex protein 1 subunit theta OS=Mus musculus OX=10090 GN=Cct8 PE=1 SV=3	0	6.507	6	3	3	3	548	59.5	5.62	6.21	3	0
Master Protein	Q52KI8	Serine/arginine repetitive matrix protein 1 OS=Mus musculus OX=10090 GN=Srrm1 PE=1 SV=2	0	13.064	5	3	3	3	946	106.8	11.87	7.12	3	0
Master Protein	P17742	Peptidyl-prolyl cis-trans isomerase A OS=Mus musculus OX=10090 GN=Ppia PE=1 SV=2	0	9.761	20	3	3	3	164	18	7.9	6.36	3	0
Master Protein	Q9JHJ0	Tropomodulin-3 OS=Mus musculus OX=10090 GN=Tmod3 PE=1 SV=1	0	11.351	12	3	3	3	352	39.5	5.14	4.6	3	0
Master Protein	P28656	Nucleosome assembly protein 1-like 1 OS=Mus musculus OX=10090 GN=Nap1l1 PE=1 SV=2	0	8.269	12	3	3	3	391	45.3	4.46	5.52	3	0
Master Protein	P52430	Serum paraoxonase/arylesterase 1 OS=Mus musculus OX=10090 GN=Pon1 PE=1 SV=2	0	5.733	9	3	3	3	355	39.5	5.22	2.49	3	0
Master Protein	Q99JI6	Ras-related protein Rap-1b OS=Mus musculus OX=10090 GN=Rap1b PE=1 SV=2	0	8.128	18	3	3	3	184	20.8	5.78	7.09	3	0
Master Protein	O35129	Prohibitin-2 OS=Mus musculus OX=10090 GN=Phb2 PE=1 SV=1	0	10.685	16	3	3	3	299	33.3	9.83	6.33	3	0
Master Protein	P18828	Syndecan-1 OS=Mus musculus OX=10090 GN=Sdc1 PE=1 SV=1	0	10.514	11	3	3	3	311	32.9	4.79	5.2	3	0
Master Protein	B2RQC6	CAD protein OS=Mus musculus OX=10090 GN=Cad PE=1 SV=1	0	7.591	2	3	3	3	2225	243.1	6.43	2.33	3	0
Master Protein	Q8VEM8	Phosphate carrier protein, mitochondrial OS=Mus musculus OX=10090 GN=Slc25a3 PE=1 SV=1	0	7.461	13	3	3	3	357	39.6	9.26	4.91	3	0
Master Protein	O35737	Heterogeneous nuclear ribonucleoprotein H OS=Mus musculus OX=10090 GN=Hnrnph1 PE=1 SV=3	0	5.257	8	2	2	2	449	49.2	6.3	5.01	2	0
Master Protein	P61205	ADP-ribosylation factor 3 OS=Mus musculus OX=10090 GN=Arf3 PE=2 SV=2	0	4.097	14	2	2	2	181	20.6	7.43	2.34	2	0
Master Protein	P61979	Heterogeneous nuclear ribonucleoprotein K OS=Mus musculus OX=10090 GN=Hnrnpk PE=1 SV=1	0	5.235	5	2	2	2	463	50.9	5.54	2.66	2	0
Master Protein	P59999	Actin-related protein 2/3 complex subunit 4 OS=Mus musculus OX=10090 GN=Arpc4 PE=1 SV=3	0	3.612	10	2	2	2	168	19.7	8.43	0	2	0
Master Protein	Q62167	ATP-dependent RNA helicase DDX3X OS=Mus musculus OX=10090 GN=Ddx3x PE=1 SV=3	0	5.718	3	2	2	2	662	73.1	7.18	4.69	2	0
Master Protein	Q8K019	Bcl-2-associated transcription factor 1 OS=Mus musculus OX=10090 GN=Bclaf1 PE=1 SV=2	0	2.534	2	2	2	2	919	105.9	9.99	1.61	2	0
None	O35381	Acidic leucine-rich nuclear phosphoprotein 32 family member A OS=Mus musculus OX=10090 GN=Anp32a PE=1 SV=1	0	2.721	6	2	2	2	247	28.5	4.07	3.46	2	0
Master Protein	P70168	Importin subunit beta-1 OS=Mus musculus OX=10090 GN=Kpnb1 PE=1 SV=2	0	4.063	3	2	2	2	876	97.1	4.78	4.28	2	0
None	P15508	Spectrin beta chain, erythrocytic OS=Mus musculus OX=10090 GN=Sptb PE=1 SV=4	0	2.702	1	2	2	2	2128	245.1	5.33	2.18	2	0
Master Protein	Q62191	E3 ubiquitin-protein ligase TRIM21 OS=Mus musculus OX=10090 GN=Trim21 PE=1 SV=1	0	4.774	4	2	2	2	470	54.1	7.08	3.26	2	0
Master Protein	P54116	Stomatin OS=Mus musculus OX=10090 GN=Stom PE=1 SV=3	0	2.396	6	2	2	2	284	31.4	6.93	3.64	2	0
Master Protein	Q61990	Poly(rC)-binding protein 2 OS=Mus musculus OX=10090 GN=Pcbp2 PE=1 SV=1	0	4.197	7	2	2	2	362	38.2	6.79	4.17	2	0
Master Protein	P62960	Y-box-binding protein 1 OS=Mus musculus OX=10090 GN=Ybx1 PE=1 SV=3	0	6.863	11	2	2	2	322	35.7	9.88	4.83	2	0
Master Protein	P01634	Ig kappa chain V-V region MOPC 21 OS=Mus musculus OX=10090 PE=1 SV=1	0	2.154	12	2	2	2	136	14.9	6.76	3.34	2	0
Master Protein	E9Q3L2	Phosphatidylinositol 4-kinase alpha OS=Mus musculus OX=10090 GN=Pi4ka PE=1 SV=2	0	5.004	1	2	2	2	2105	236.9	7.06	3.92	2	0
Master Protein	P70670	Nascent polypeptide-associated complex subunit alpha, muscle-specific form OS=Mus musculus OX=10090 GN=Naca PE=1 SV=2	0	6.638	1	2	2	2	2187	220.4	9.35	4.7	2	0
Master Protein	Q02105	Complement C1q subcomponent subunit C OS=Mus musculus OX=10090 GN=C1qc PE=1 SV=2	0	4.571	8	2	2	2	246	26	8.54	4.61	2	0
Master Protein	P80313	T-complex protein 1 subunit eta OS=Mus musculus OX=10090 GN=Cct7 PE=1 SV=1	0	4.377	7	2	2	2	544	59.6	7.84	4.35	2	0
Master Protein	Q9R0N7	Synaptotagmin-7 OS=Mus musculus OX=10090 GN=Syt7 PE=1 SV=1	0	2.026	6	2	2	2	403	45.4	9.28	0	2	0
Master Protein Candidate	P84078	ADP-ribosylation factor 1 OS=Mus musculus OX=10090 GN=Arf1 PE=1 SV=2	0	4.097	14	2	2	2	181	20.7	6.8	2.34	2	0
Master Protein	Q91WK0	Leucine-rich repeat flightless-interacting protein 2 OS=Mus musculus OX=10090 GN=Lrrfip2 PE=1 SV=1	0	6.421	7	2	2	2	415	47.1	5.68	5.28	2	0
Master Protein	Q99M28	RNA-binding protein with serine-rich domain 1 OS=Mus musculus OX=10090 GN=Rnps1 PE=1 SV=1	0	7.289	9	2	2	2	305	34.2	11.84	4.89	2	0
Master Protein	Q8BTI8	Serine/arginine repetitive matrix protein 2 OS=Mus musculus OX=10090 GN=Srrm2 PE=1 SV=3	0	6.195	1	2	2	2	2703	294.7	12.03	2.44	2	0
None	Q05144	Ras-related C3 botulinum toxin substrate 2 OS=Mus musculus OX=10090 GN=Rac2 PE=1 SV=1	0	5.363	11	2	2	2	192	21.4	7.61	1.79	2	0
Master Protein	Q922Q8	Leucine-rich repeat-containing protein 59 OS=Mus musculus OX=10090 GN=Lrrc59 PE=1 SV=1	0	3.914	7	2	2	2	307	34.9	9.52	3.98	2	0
Master Protein	P80314	T-complex protein 1 subunit beta OS=Mus musculus OX=10090 GN=Cct2 PE=1 SV=4	0	5.22	7	2	2	2	535	57.4	6.4	4.9	2	0
Master Protein	Q9QZQ1	Afadin OS=Mus musculus OX=10090 GN=Afdn PE=1 SV=3	0	4.535	2	2	2	2	1820	206.4	6.32	2.39	2	0
Master Protein	P13864	DNA (cytosine-5)-methyltransferase 1 OS=Mus musculus OX=10090 GN=Dnmt1 PE=1 SV=5	0	2.478	2	2	2	2	1620	183.1	7.74	0	2	0
Master Protein	P35456	Urokinase plasminogen activator surface receptor OS=Mus musculus OX=10090 GN=Plaur PE=1 SV=1	0	3.967	8	2	2	2	327	35.4	6.83	2.12	2	0
Master Protein	Q8K386	Ras-related protein Rab-15 OS=Mus musculus OX=10090 GN=Rab15 PE=1 SV=1	0	3.333	10	2	2	2	212	24.3	5.71	1.7	2	0
Master Protein	P68040	Receptor of activated protein C kinase 1 OS=Mus musculus OX=10090 GN=Rack1 PE=1 SV=3	0	5.349	8	2	2	2	317	35.1	7.69	2.06	2	0
Master Protein	P28667	MARCKS-related protein OS=Mus musculus OX=10090 GN=Marcksl1 PE=1 SV=2	0	6.324	14	2	2	2	200	20.2	4.61	1.97	2	0
Master Protein	P17751	Triosephosphate isomerase OS=Mus musculus OX=10090 GN=Tpi1 PE=1 SV=5	0	8.568	18	2	2	2	249	26.7	7.3	6.17	2	0
Master Protein	P05202	Aspartate aminotransferase, mitochondrial OS=Mus musculus OX=10090 GN=Got2 PE=1 SV=1	0	6.04	6	2	2	2	430	47.4	9	4.98	2	0
Master Protein	P60843	Eukaryotic initiation factor 4A-I OS=Mus musculus OX=10090 GN=Eif4a1 PE=1 SV=1	0	4.884	7	2	2	2	406	46.1	5.48	3.83	2	0
Master Protein	P08003	Protein disulfide-isomerase A4 OS=Mus musculus OX=10090 GN=Pdia4 PE=1 SV=3	0	11.369	7	2	2	2	638	71.9	5.31	4.7	2	0
Master Protein	P23116	Eukaryotic translation initiation factor 3 subunit A OS=Mus musculus OX=10090 GN=Eif3a PE=1 SV=5	0	3.526	2	2	2	2	1344	161.8	6.77	2.44	2	0
Master Protein Candidate	Q60817	Nascent polypeptide-associated complex subunit alpha OS=Mus musculus OX=10090 GN=Naca PE=1 SV=1	0	6.638	13	2	2	2	215	23.4	4.56	4.7	2	0
Master Protein Candidate	P16381	Putative ATP-dependent RNA helicase Pl10 OS=Mus musculus OX=10090 GN=D1Pas1 PE=1 SV=1	0	5.718	3	2	2	2	660	73.1	7.18	4.69	2	0
None	P31254	Ubiquitin-like modifier-activating enzyme 1 Y OS=Mus musculus OX=10090 GN=Uba1y PE=1 SV=2	0	3.454	2	2	2	2	1058	118	5.55	2.42	2	0
Master Protein	Q9DBG6	Dolichyl-diphosphooligosaccharide--protein glycosyltransferase subunit 2 OS=Mus musculus OX=10090 GN=Rpn2 PE=1 SV=1	0	8.366	6	2	2	2	631	69	5.81	2.93	2	0
Master Protein	Q8BMJ2	Leucine--tRNA ligase, cytoplasmic OS=Mus musculus OX=10090 GN=Lars1 PE=1 SV=2	0	6.398	2	2	2	2	1178	134.1	7.05	4.07	2	0
Master Protein	Q6RT24	Centromere-associated protein E OS=Mus musculus OX=10090 GN=Cenpe PE=1 SV=1	0	5.149	1	2	2	2	2474	286.3	5.31	2.2	2	0
Master Protein	Q6ZQ58	La-related protein 1 OS=Mus musculus OX=10090 GN=Larp1 PE=1 SV=3	0	5.189	3	2	2	2	1072	121.1	8.79	4.94	2	0
Master Protein	Q62318	Transcription intermediary factor 1-beta OS=Mus musculus OX=10090 GN=Trim28 PE=1 SV=3	0	5.048	3	2	2	2	834	88.8	5.77	4.47	2	0
