# Supplementary material for: Parkinson’s disease-associated PLA2G6 protects IP3R1 protein to control ER-mitochondria tethering and Ca2+ transfer
Source: Nat Commun. 2026 Mar 19;17:5338. doi: 10.1038/s41467-026-70752-1 (PMC13272647; doi:10.1038/s41467-026-70752-1)
Supplement: Supplementary file 7 — Source data [file 41467_2026_70752_MOESM7_ESM.zip › Source data/Source data for supplementary figures.xlsx]

## Sheet: Figure S1
	Figure S1d												Figure S1f				Figure S1h
		TOM20		TIM23		VDAC1		TOM40		MFN2				Control	KO			Control	KO
		Control	Pla2g6 KO	Control	Pla2g6 KO	Control	Pla2g6 KO	Control	Pla2g6 KO	Control	Pla2g6 KO			0.0487	0.0338			0.0577	0.0448
		0.740371	0.950229	1.16968	1.19878	1.32171	1.06568	1.11988	1.26058	1.21457	1.29994			0.0307	0.0209			0.103	0.0491
		1.12982	0.977032	0.872151	0.912773	0.828969	0.804505	1.0064	1.03919	0.877504	0.869975			0.0853	0.096			0.0248	0.0854
		1.12981	1.03844	0.958167	0.955832	0.849322	0.847192	0.873722	0.906703	0.907927	0.928651			0.0457	0.0571			0.0339	0.0657
	mean	1	0.988566	1	1.02246	1	0.905793	1	1.06883	1	1.03285			0.0442	0.0552			0.0716	0.0503
														0.0583	0.0561			0.0703	0.0556
														0.105	0.0622			0.102	0.0748
														0.0579	0.062			0.0361	0.0284
														0.042	0.091			0.0448	0.055
														0.0631	0.0711			0.0351	0.0728
														0.0734	0.0425			0.0637	0.0647
														0.0754	0.0433			0.0552	0.0254
														0.0325	0.0619			0.0819	0.0399
														0.0361	0.0384			0.081	0.0408
														0.0384	0.0665			0.035	0.0554
														0.0331	0.0334			0.0361	0.0591
														0.0209	0.0291			0.0583	0.0607
														0.0794	0.0984			0.0471	0.0816
														0.0374	0.065			0.0669	0.0495
														0.024	0.0291			0.0601	0.0488
														0.0419	0.0344			0.0547	0.0427
													mean	0.0511143	0.0546381		mean	0.0580619	0.0547857

## Sheet: Figure S2
	Figure S2c (left)				Figure S2c (right)				Figure S2e				Figure S2f
		Pla2g6 +/+	Pla2g6 -/-			Pla2g6 +/+	Pla2g6 -/-			Pla2g6 +/+	Pla2g6 -/-			Pla2g6 +/+	Pla2g6 -/-
		0.064348	0.039475			0.0367	0.0684			268.912	253.754			2.87727	5.02094
		0.079438	0.040152			0.0224	0.0204			143.478	87.533			2.60907	4.5191
		0.038327	0.037088			0.0648	0.0556			121.247	106.272			5.63082	6.315
		0.057583	0.038246			0.0165	0.036			94.014	133.762			4.59256	4.70449
	mean	0.059924	0.0387403			0.0367	0.0415			67.823	95.67			7.61271	3.60668
						0.0836	0.0345			110.485	122.659			5.1221	2.83994
						0.0591	0.0313			225.395	124.8			7.66464	3.28921
						0.0855	0.0512			147.952	257.728			4.72113	4.13105
						0.1148	0.0245			209.7	99.243			7.74379	3.43811
						0.0738	0.0589			100.8	87.623			12.0241	1.6791
						0.0791	0.0084			410.389	134.93			12.331	5.91755
						0.0528	0.0156			58.13	97.349			6.97578	2.87677
						0.0017	0.0024			121.901	143.657			6.15104	4.3383
						0.0998	0.0747			250.377	147.381			9.17516	5.49426
						0.0987	0.0178			231.06	181.316			7.23659	3.86552
						0.0929	0.0904			339.743	139.536			4.11146	9.73645
						0.0631	0.0338			383.293	81.919			3.99235	5.18324
						0.0444	0.0007			106.961	55.178			5.00927	4.68182
						0.0481	0.0145			256.976	114.438			5.63524	3.41654
						0.0392	0.0375			321.638	93.6			8.0616	5.28852
						0.103	0.0074			142.45	97.361			6.28687	4.71678
						0.0625	0.0291			432.094	79.432			11.3252	4.57714
						0.1211	0.0246			649.884	185.11			5.79475	7.03854
						0.0521	0.0329			126.354	130.623			10.2393	4.38391
						0.0579	0.0182			463.136	223.846			7.05026	5.39078
						0.0756	0.0014			837.051	96.989			5.4655	6.54287
						0.0515	0.0093			422.258	103.728			9.14253	7.08199
						0.0591	0.0353			362.535	133.864			13.7369	4.37825
						0.1048	0.054			277.465	125.924			7.91429	7.77323
						0.081	0.025			726.991	131.616			10.1087	4.82716
						0.1846	0.0012			116.599	102.6			8.36867	4.18935
						0.0516	0.0296			370.522	110.734			8.61906	5.30197
						0.162	0.0464			365.103	72.376			7.97475	4.36313
						0.0488	0.0259			314.148	92.944			4.45183	6.04305
						0.067	0.0208			107.299	140.815			10.5455	2.24999
						0.1076	0.0358			129.097	121.205			8.24461	4.88687
						0.0365	0.019			380.156	103.508			8.64018	4.6296
						0.0717	0.0253			131.097	171			5.39282	3.70644
						0.0495	0.0781			326.09	73.054			8.42468	5.69849
						0.0531	0.0391			465.234	266.596			8.71194	4.65487
						0.0618	0.028			205.476	44.592			5.44034	4.16326
						0.092	0.0451			248.16	88.568			11.9302	5.05643
						0.0437	0.0637			251.976	77.681			6.28097	4.25984
						0.083	0.0733			300.867	64.851			6.27085	4.18393
						0.146	0.0049			202.73	220.324			12.5048	4.5908
						0.0588	0.0222			254.048	208.48			10.6008	4.52207
						0.0767	0.0136			180.31	117.988			6.9667
						0.0289	0.0045			179.954	105.874			9.75019
						0.0201	0.0125			376.29	164.306			11.5343
						0.0101	0.0481			240.67	68.776		mean	7.69378	4.7729
						0.0133	0.017			212.826	216.425
						0.029	0.036			200.057	98.88
						0.0571	0.0661			430.801	136.88
						0.0365	0.0665			185.216	93.953
						0.0258	0.0254			263.442	115.452
						0.0362	0.0484			209.614	164.565
						0.0481	0.0617			182.372	277.241
						0.0261	0.0149			161.996	232.239
						0.0251	0.0517			263.12	69.52
						0.0358	0.0572			214.804	95.01
						0.1895	0.0228			396.97	107.689
						0.0128	0.0376			119.7	120.154
						0.0238	0.039			312.11	159.39
						0.0256	0.0279			195.004	137.082
						0.0078	0.0164			93.296	90.134
						0.0452	0.0516			221.846	111.313
						0.0038	0.003			131.51	98.373
						0.0086	0.001			163.468	95.121
						0.0667	0.0487			184.474	139.23
						0.0672	0.0431			233.95	61.051
						0.0513	0.0101			207.538	163.854
						0.0319	0.0099			390.06	305.566
						0.0255	0.001			136.058	125.548
						0.0112	0.0313			190.708	246.304
						0.0916	0.0053			276.194	184.459
						0.0407	0.01			132.462	93.428
						0.036	0.0011			249.286	202.619
						0.0474	0.0226			138.772	193.292
						0.0368	0.0128			317.62	100.221
						0.0519	0.0295			164.752	82.132
						0.0631	0.0128			74.936	162.712
						0.066	0.0109			326.444	240.932
						0.1264	0.053			961.9	178.341
						0.0453	0.0109			48.874	200.518
						0.0086	0.005			204.474	66.999
						0.0324	0.0151			217.47	125.81
						0.0507	0.0029			358.612	80.02
						0.0697	0.0055			137.288	99.515
						0.0657	0.0394			155.332	110.625
						0.0862	0.0645			232.138	180.215
						0.0175				531.128	117.99
						0.0162				368.948	94.714
						0.0586				512.148	236.035
						0.0717				171.02	74.338
						0.0672				211.928	208.311
						0.1025				465.684	95.443
					mean	0.058249	0.0298			169.238	271.862
										163.222	149.755
										272.642	129.902
										179	114.158
										403.632	124.957
										297.756	170.367
										146.67	260.997
										378.052	72.591
										167.554	101.65
										325.358	103.679
										651.302	109.774
										187.626	90.2
										83.914	156.532
										191.418	163.284
										100.578	220.545
										313.31	41.602
										157.486	131.859
										193.144	99.254
										177.952	153.425
										212.47	82.031
										455.764	192.221
										406.176	99.606
										138.52	224.117
										299.83	109.942
										217.182	126.948
										107.11	85.232
										187.008	69.899
										159.868	74.114
										156.504	164.212
										132.908	115.92
										408.27	194.864
										131	88.662
										323.41	209.624
										206.304	204.508
										134.164	104.675
										336.558	196.089
										230.894	115.6
										176.897	177.322
										155.294	179.828
										399.832	135.574
										321.645	102.882
										146.041	149.336
										451.747	136.555
										60.185	75.128
										266.79	177.173
										156	73.821
										302.796	114.286
										124.792	39.642
										152.052	73.425
										194.575	71.378
										195.212	73.386
										83.424	481.222
										180.793	176.931
										94.835	99.01
										418.384	153.592
										361.664	61.393
										382.29	93.9
										245.41	97.361
										166.9	122.589
										304.554	75.108
										624.051	130.742
										481.717	189.683
										249.176	225.452
										91.231	100.4
										208.039	87.744
										165.228	98.436
										309.998	236.571
										293.414	127.533
										105.176	103.128
										171.108	103.828
										168.298	104.968
										162.544	115.054
										162.112	122.662
										232.959	89.829
										160.027	319.564
										144.353	85.59
										176.838	91.93
										177.939	78.266
										242.456	110.681
										442.759	84.291
										351.976	191.493
										241.143	83.021
										151.232	139.524
										142.951	118.348
										154.26	86.752
										345.884	65.35
										330.064	68.945
										279.92	68
										294.116	116.992
										265.492	167.878
										260.682	59.469
										354.545	209.569
										171.211	89.183
										126.333	130.641
										121.707	124.26
										336.308	78.595
										255.03	96.254
										221.715	80.362
										289.235	76.186
										151.453	114.878
										157.492	244.224
										186.096	128.305
										219.908	145.138
										100.578	79.023
										112.09	68.295
										342.934	119.166
										183.996	71.427
										148.523	98.337
										115.823	85.828
										249.228	135.705
										330.555	83.153
										121.49	110.107
										335.47	187.896
										352.502	146.972
										115.378	106.319
										497.124	133.916
										155.006	171.434
										290.445	127.009
											158.598
											206.374
											161.863
											69.599
											149.136
											190.521
											103.797
											160.021
											76.934
											76.026
											103.797
											61.853
											108.357
											107.73
											253.088
									mean	247.149	130.743

## Sheet: Figure S3
	Figure S3b						Figure S3d						Figure S3e
		KO + vector	KO + WT	KO + ΔANK	KO + ΔPNPLA			KO + vector	KO + WT	KO + ΔANK	KO + ΔPNPLA			KO + vector	KO + WT	KO + ΔANK	KO + ΔPNPLA
		0.0524	0.0592	0.0408	0.0679			311	202	161	457			4.5375	4.74737	3.94679	5.1859
		0.0391	0.0637	0.0563	0.0677			231	445	164	175			4.7189	6.59642	3.70595	7.24832
		0.029	0.0854	0.0312	0.0908			216	200	119	145			2.65339	6.12113	4.11975	4.99197
		0.0401	0.0361	0.0287	0.0799			96	193	159	145			3.41996	6.16973	4.03339	7.07853
		0.0455	0.065	0.0357	0.0529			218	233	138	129			3.67956	6.33765	3.39545	7.84339
		0.0419	0.0493	0.0683	0.0477			154	258	41	124			4.41716	6.06338	4.4301	7.85755
		0.0664	0.078	0.0195	0.0386			211	188	75	109			3.50429	5.92527	3.91197	6.53681
		0.0475	0.0924	0.035	0.0652			113	98	92	236			4.24005	8.15807	3.91237	5.3829
		0.0258	0.0744	0.0432	0.0633			141	48	176	64			2.80116	4.80572	3.7247	5.90653
		0.0367	0.0648	0.0311	0.0708			77	176	178	54			4.25858	8.02376	3.8307	5.38407
		0.062	0.0576	0.0567	0.078			87	184	196	332			2.98855	7.06658	5.12814	6.8704
		0.0187	0.0341	0.0348	0.0741			129	154	115	114			5.61594	6.85823	4.05691	7.44804
		0.0232	0.0528	0.0367	0.0583			99	534	115	82			3.24917	6.32244	2.95038	7.54123
		0.0358	0.0675	0.0289	0.0429			107	283	122	86			3.26435	6.07118	3.57867	5.6599
		0.0374	0.0694	0.0422	0.0609			230	119	129	145			4.60911	5.73086	4.59171	6.68506
		0.0349	0.0706	0.0502	0.0715			428	228	150	60			3.88585	6.51345	4.08083	5.74957
		0.0502	0.081	0.0499	0.0636			153	269	120	172			3.5503	6.57396	3.88494	4.98793
		0.0427	0.0611	0.0537	0.0668			53	2	111	90			4.03241	6.30109	3.03423	7.71963
	mean	0.0405167	0.0645778	0.0412722	0.0644944			187	209	234	87		mean	3.85701	6.35479	3.9065	6.44876
								221	161	259	175
								126	89	200	185
								176	36	324	252
								126	59	78	164
								118	110	93	171
								120	55	114	202
								105	330	108	167
								129	186	134	160
								277	177	87	214
								125	223	194	233
								203	100	142	322
								266	101	192	158
								183	78	134	286
								173	435	133	161
								129	449	180	267
								175	81	327	363
								134	201	151	203
								70	487	190	481
								162	205	271	167
								125	240	237	142
								91	152	132	140
								104	142	131	98
								50	121	170	208
								145	184	108	129
								96	189	303	355
								176	342	105	212
								135	140	136	205
								207	203	141	111
								264	404	129	224
								165	356	308	162
								207	256	118	165
								99	437	172	136
								216	223	217	171
								53	204	206	154
								157	97	201	263
								92	171	96	202
								237	179	162	155
								103	126	72	158
								115	32	182	80
								76	165	167	189
								146	58	76	230
								140	167	78	536
								300	528	155	194
								88	237	119	273
								87	216	132	126
								129	145	66	108
								94	123	68	186
								68	155	252	101
								240	209	42	151
								292	347	125	206
								144	286	136	480
								104	326	138	128
								221	247	85	170
								150	156	149	172
								172	344	192	138
								83	320	126	282
								194	175	127	163
								183	227	346	141
								99	414	205	300
								61	572	155	182
								63	270	187	158
								94	189	162	201
								113	98	85	384
								120	139	146	157
								164	167	161	211
								67	88	150	342
								111	170	179	138
								174	159	224	486
								129	300	355	132
								129	238	155	100
								163	204	151	183
								86	167	334	183
								235	62	241	119
								193	215	182	195
								152	104	82	139
								301	303	259	215
								206	62	184	219
								112	89	248	281
								81	124	126	344
								67	80	131	162
								99	340	123	598
								115	69	162	207
								73	457	176	154
								99	215	180	146
								156	168	130	316
								94	251	287	319
								188	257	143	105
								265	288	144	92
								161	206	73	118
								133	384	129	92
								86	122	130	146
								228	390	99	70
								91	299	245	104
								139	155	457	98
								133	325	96	225
								141	241	110	197
								129	103	95	182
								198	292	114	161
								232	223	138	139
								84	174	150	169
								207	267	134	207
								152	287	143	171
								116	286	101	622
								118	172	109	220
								167	364	90	138
								71	176	55	75
								94	268	118	195
								203	235	117	92
								102	200	213	366
								147	127	93	275
								193	572	81	449
								290	190	73	325
								242	166	109	178
								154	596	78	183
								171	551	207	170
								485	97	56	164
								281	250	50	229
								111	220	85	118
								79	145	354	154
								170	164	93	347
								108	263	94	275
								63	161	98	151
								214	283	112	611
								105	200	121	594
								104	391	88	258
								94	266	62	219
								201	250	68	607
								223	190	126	585
								209	332	98	480
								95	156	80	185
								137	157	259	192
								89	136	109	93
								126	162	105	130
								94	153	183	86
								94	110	173	81
								284	106	80	298
								128	129	124	137
								206	244	132	218
								165	189	307	122
								98	195	185	50
								165	185	189	205
								106	207	213	43
								414	247	86	236
								129	249	238	228
								80	160	96	222
								148	286	55	378
								144	114	106	619
								219	330	93	138
								115	161	55	135
								82	266	364	215
								106	530	110	354
								127	127	138	146
								91	195	96	133
								269.977	263	68	130
								99.7943	125	188	153
								212.131	351	102	196
								352.891	200	104	141
								157.549	138	52	99
								63.1143	199	136	148
								76.6629	412	126	169
								81.2171	119	141	550
								236.2	203	199	416
								108.423	147	136	277
								272.24	218	285	197
								151.291	344	86	158
								74.5029	631	111	100
								76.6629	513	75	68
								57.4286	200	84	568
								160.406	196	193	95
								81.8171	196	74	181
								257.166	124	117	79
								58.5486	129	117	84
								112.269	491	99	160
								87.2229	170	163	275
								228.394	489	189	191
								138.326	278	75	411
								79.3829	162	96	99
								182.857	462	173	159
								316.817	94	124	150
								63.8857	219	142	85
								65.1543	79	138	235
								97.3086	116	90	231
								141.366	131	110	203
								460.931	426	106	127
								322.034	122	156	85
								109.171	435	69	224
								141.366	148	87	362
								97.8114	157	199	139
								268.806	695	135	86
								104.903	330	131	235
								194.417	166	126	195
								152.823	199	161	189
								181.874	121	118	227
								98.6457	224	144	160
								117.806	486	126	310
								143.88	146	163	287
								120.543	119	94	276
								115	152	103	200
								177.234	40	78	219
								106.754	193	131	166
								107.36	179	182	99
								372.086	114	165	119
								125.846	368	87	98
								224.92	124	227	244
								108.571	126	194	183
								110.36	183	156	269
								104.903	125	200	97
								112.703	171	156	239
								136.309	94	109	608
								124.8	135	164	177
								137.263	189	152	158
								185.869	142	155	76
								81.2171	130	159	106
								188.126	227	69	242
								444.789	306	65	342
								53.9086	113	119	229
								265.097	240	194	61
								138.091	326	138	393
								85.9029	200	163	79
								179.126	232	210	204
								121.217	259	112	185
								211.737	74	235	121
								416.16	221	134	201
									171	144	77
									107	172	281
									463	143
									187	158
									152	113
									149	123
									186	172
									156	164
									459	167
									169	122
									176	132
									172	207
									119	109
									85	78
									346	201
									195	171
										194
										138
										121
										152
										57
										133
										255
										161
										335
										230
										114
										110
										128
										102
							mean	154.539	220.849	146.938	207.111

## Sheet: Figure S4
	Figure S4a				Figure S4b				Figure S4c				Figure S4d				Figure S4e				Figure S4f
	time (s)	control	KO			control	KO		time (s)	control	KO			control	KO		time (s)	Ctrl	KO			control	KO
	1.27	-0.00367	0.019241			-0.50168	-0.24527		1.27	-0.00418	0.004177			0.387833	0.336145		1.27	0.002146	-0.00201			0.405475	0.192081
	2.54	0.007245	0.016437			-0.36366	-0.39652		2.54	-0.01224	0.002304			0.512163	0.422484		2.54	0.019686	0.005232			0.219084	0.113463
	3.81	0.013105	0.003148			-0.35259	-0.2183		3.81	-0.00866	0.005033			0.46212	0.365695		3.81	0.011765	0.012174			0.168404	0.242985
	5.08	0.005427	0.002857			-0.3554	-0.24176		5.08	-0.00023	0.010973			0.482013	0.279454		5.08	0.009501	0.001761			0.448249	0.167093
	6.35	-0.00367	-0.00432			-0.37399	-0.32169		6.35	0.001473	0.001876			0.443003	0.349293		6.35	0.015442	0.003572			0.177367	0.466087
	7.62	0.004416	0.014617			-0.36135	-0.095		7.62	-0.00067	-0.00037			0.447591	0.469516		7.62	0.001015	-0.01997			0.236266	0.206315
	8.89	-0.00953	0.000563			-0.46084	-0.05853		8.89	-0.00046	0.005622			0.360816	0.380413		8.89	0.009643	0.003421			0.203078	0.397708
	10.16	0.025834	0.010466			-0.34648	-0.29094		10.16	-0.00149	-0.00246			0.417914	0.538096		10.16	-0.01511	0.000855			0.186053	0.275243
	11.43	-0.00791	-0.00432			-0.39663	-0.28848		11.43	0.008093	0.001769			0.414177	0.411312		11.43	0.008794	0.021078			0.238853	0.196504
	12.7	-0.00973	-0.01305			-0.21256	-0.35286		12.7	0.001151	-0.00417			0.342519	0.384998		12.7	0.008653	-0.00337			0.273819	0.221183
	13.97	0.008862	-0.00046			-0.285	-0.35441		13.97	-0.00096	-0.00433			0.412879	0.380718		13.97	0.009784	-0.02405			0.16703	0.260352
	15.24	0.005831	0.007699			-0.27099	-0.34129		15.24	-0.00014	-0.00353			0.394282	0.408178		15.24	-0.0045	0.008854			0.28182	0.295836
	16.51	-0.03761	-0.00453			-0.8001	-0.28458		16.51	0.009177	0.003909			0.458212	0.332999		16.51	-0.00775	-0.00533			0.306323	0.391958
	17.78	0.004618	-0.00144			-0.31344	-0.33984		17.78	0.002938	-0.00342			0.352158	0.421985		17.78	0.002712	-0.00201			0.342635	0.213635
	19.05	-0.02771	0.000964			-0.23335	-0.33965		19.05	0.001971	-0.00326			0.39758	0.455036		19.05	0.013745	-0.00126			0.243489	0.519583
	20.32	-0.01417	-0.00257			-0.28367	-0.38207		20.32	0.000682	0.004498			0.325188	0.414713		20.32	0.004268	-0.00714			0.226846	0.182317
	21.59	0.009468	-0.00057			-0.25606	-0.19873		21.59	0.001854	0.003749			0.455914	0.607383		21.59	0.003985	0.00659			0.253171	0.160687
	22.86	-0.03195	-0.00836			-0.04871	-0.09827		22.86	0.010993	-0.00134			0.325795	0.254393		22.86	-0.01271	-0.01393			0.205447	0.165983
	24.13	0.025026	-0.01902			-0.22631	-0.20801		24.13	-0.00661	-0.00016			0.358725	0.235111		24.13	-0.00634	0.001459			0.232536	0.20048
	25.4	0.012701	-0.00759			-0.26284	-0.10508		25.4	0.000155	-0.0092			0.410136	0.30473		25.4	-0.01497	0.006439			0.146254	0.153808
	26.67	0.02341	-0.00978			-0.48595	-0.06379		26.67	-0.00286	-0.01166			0.643966	0.304568		26.67	-0.01539	0.007646			0.221958	0.201029
	27.94	0.000173	-0.0531			-0.19277	-0.2778		27.94	0.093597	0.012258			0.349862	0.358251		27.94	-0.02275	0.066804			0.152942	0.161788
	29.21	-0.10368	-0.05347			-0.2625	-0.0836		29.21	0.134167	0.026654			0.443209	0.327616		29.21	-0.02162	0.067257			0.233783	0.151619
	30.48	-0.15521	-0.06865			-0.36534			30.48	0.153295	0.058603			0.457508	0.258707		30.48	0.023646	0.092007			0.1754	0.245174
	31.75	-0.16491	-0.08197			-0.34261			31.75	0.185106	0.101148			0.3735	0.313526		31.75	0.04557	0.102721			0.271162	0.302203
	33.02	-0.21906	-0.11135			-0.26905			33.02	0.201656	0.113938			0.44787	0.304989		33.02	0.082346	0.138488			0.24996	0.237307
	34.29	-0.23259	-0.11427		mean	-0.331687	-0.24289		34.29	0.226789	0.133579			0.476658	0.287418		34.29	0.059008	0.130339			0.261393	0.281418
	35.56	-0.22997	-0.1297						35.56	0.236368	0.149794			0.286815	0.375294		35.56	0.094369	0.145581			0.31782	0.243825
	36.83	-0.27826	-0.13695						36.83	0.250633	0.166652			0.499893	0.462923		36.83	0.123507	0.14875			0.2463	0.123386
	38.1	-0.26149	-0.15038						38.1	0.257634	0.169381			0.471432	0.620471		38.1	0.131994	0.150259			0.286773	0.195799
	39.37	-0.25866	-0.16003						39.37	0.268413	0.201919			0.426151	0.468461		39.37	0.144724	0.163087			0.32822	0.266395
	40.64	-0.25381	-0.16862						40.64	0.279925	0.20893			0.334223	0.430213		40.64	0.158727	0.177725			0.292274	0.336
	41.91	-0.3118	-0.15799						41.91	0.289123	0.225091			0.318052	0.45859		41.91	0.170184	0.187233			0.267558	0.226249
	43.18	-0.27139	-0.15668						43.18	0.303623	0.241895			0.366134	0.510633		43.18	0.178247	0.200211			0.268218	0.340569
	44.45	-0.27119	-0.14696						44.45	0.307987	0.260412			0.396362	0.470038		44.45	0.179237	0.179989			0.251997	0.237147
	45.72	-0.27462	-0.14718						45.72	0.312469	0.264105			0.535997	0.455916		45.72	0.212194	0.20489			0.283254	0.306414
	46.99	-0.26836	-0.15097						46.99	0.320817	0.25308			0.562699	0.452856		46.99	0.209789	0.187836			0.200126	0.404786
	48.26	-0.29281	-0.15206						48.26	0.327349	0.271329			0.538641	0.373706		48.26	0.200171	0.194024				0.292258
	49.53	-0.3118	-0.16214						49.53	0.330718	0.286796			0.451867	0.292516		49.53	0.213184	0.205493				0.294947
	50.8	-0.26331	-0.15049						50.8	0.327203	0.291023			0.500162			50.8	0.214316	0.216208				0.266662
	52.07	-0.28634	-0.15064						52.07	0.336899	0.301138			0.411075			52.07	0.218418	0.208813				0.311558
	53.34	-0.2728	-0.14492						53.34	0.34595	0.305045			0.351742			53.34	0.213467	0.224961				0.202351
	54.61	-0.27038	-0.12818						54.61	0.341058	0.296161			0.260041			54.61	0.226763	0.228583				0.222538
	55.88	-0.25886	-0.15632						55.88	0.347649	0.31532			0.406572			55.88	0.223792	0.217566				0.369561
	57.15	-0.2827	-0.13444						57.15	0.348645	0.308256		mean	0.419806	0.391778		57.15	0.238644	0.204437		mean	0.250577	0.255552
	58.42	-0.26391	-0.13433						58.42	0.35752	0.326183						58.42	0.207668	0.243825
	59.69	-0.26048	-0.13509						59.69	0.355089	0.320939						59.69	0.238927	0.221188
	60.96	-0.28351	-0.13287						60.96	0.358077	0.327842						60.96	0.231572	0.240807
	62.23	-0.29927	-0.14212						62.23	0.355411	0.329341						62.23	0.211911	0.210926
	63.5	-0.31786	-0.13841						63.5	0.356642	0.34165						63.5	0.231713	0.223452
	64.77	-0.30796	-0.15635						64.77	0.360362	0.331856						64.77	0.227894	0.228432
	66.04	-0.29786	-0.13724						66.04	0.362588	0.326665						66.04	0.228885	0.210624
	67.31	-0.2627	-0.15585						67.31	0.364931	0.342934						67.31	0.220964	0.231299
	68.58	-0.2918	-0.14733						68.58	0.372049	0.341596						68.58	0.23921	0.238694
	69.85	-0.30271	-0.14798						69.85	0.36291	0.345182						69.85	0.213467	0.230696
	71.12	-0.3021	-0.14751						71.12	0.367655	0.344539						71.12	0.227753	0.223603
	72.39	-0.29038	-0.14015						72.39	0.369647	0.340954						72.39	0.219973	0.216963
	73.66	-0.29806	-0.14365						73.66	0.36622	0.355724						73.66	0.240907	0.195986
	74.93	-0.28513	-0.1514						74.93	0.365341	0.343523						74.93	0.222944	0.208361
	76.2	-0.29058	-0.15767						76.2	0.382536	0.337903						76.2	0.24218	0.1984
	77.47	-0.30554	-0.15239						77.47	0.383737	0.342345						77.47	0.209082	0.225112
	78.74	-0.30533	-0.15377						78.74	0.377117	0.348018						78.74	0.224075	0.198702
	80.01	-0.31948	-0.14383						80.01	0.377556	0.344058						80.01	0.216862	0.20821
	81.28	-0.29382	-0.16557						81.28	0.375301	0.344432						81.28	0.204556	0.215152
	82.55	-0.30533	-0.16112						82.55	0.36745	0.347269						82.55	0.212335	0.209719
	83.82	-0.29806	-0.15628						83.82	0.375477	0.350212						83.82	0.210779	0.213944
	85.09	-0.3213	-0.15541						85.09	0.367626	0.341114						85.09	0.205122	0.200211
	86.36	-0.33948	-0.15166						86.36	0.377205	0.34272						86.36	0.203707	0.189949
	87.63	-0.32756	-0.16094						87.63	0.394282	0.351497						87.63	0.208233	0.190553
	88.9	-0.32534	-0.15264						88.9	0.384381	0.353584						88.9	0.207243	0.195684
	90.17	-0.29826	-0.16342						90.17	0.384528	0.361504						90.17	0.191401	0.198853
	91.44	-0.28816	-0.14663						91.44	0.379607	0.356259						91.44	0.210638	0.210021
	92.71	-0.32008	-0.16396						92.71	0.375974	0.355885						92.71	0.195928	0.180291
	93.98	-0.30008	-0.14787						93.98	0.36997	0.367551						93.98	0.208375	0.179083
	95.25	-0.31867	-0.1711						95.25	0.36745	0.372903						95.25	0.183622	0.19508
	96.52	-0.32049	-0.15763						96.52	0.373543	0.356313						96.52	0.196776	0.178329
	97.79	-0.34655	-0.1593						97.79	0.371756	0.381466						97.79	0.174569	0.184667
	99.06	-0.32635	-0.16051						99.06	0.378728	0.369853						99.06	0.173721	0.157956
	100.33	-0.32918	-0.17383						100.33	0.371229	0.366321						100.33	0.173721	0.170029
	101.6	-0.31907	-0.17063						101.6	0.365986	0.371726						101.6	0.165941	0.139242
	102.87	-0.32251	-0.1596						102.87	0.372401	0.365999						102.87	0.188855	0.166709
	104.14	-0.34918	-0.16932						104.14	0.371258	0.368622						104.14	0.173862	0.142412
	105.41	-0.32918	-0.16535						105.41	0.369999	0.364073						105.41	0.164102	0.135319
	106.68	-0.34999	-0.17944						106.68	0.368886	0.384998						106.68	0.159293	0.131546
	107.95	-0.34857	-0.18825						107.95	0.372928	0.360594						107.95	0.163254	0.155239
	109.22	-0.3512	-0.18559						109.22	0.376385	0.362681						109.22	0.164102	0.16037
	110.49	-0.3415	-0.17532						110.49	0.370995	0.361879						110.49	0.140481	0.143166
	111.76	-0.3514	-0.18879						111.76	0.374041	0.358882						111.76	0.14529	0.141959
	113.03	-0.34332	-0.18166						113.03	0.366484	0.351657						113.03	0.14727	0.166407
	114.3	-0.36231	-0.18727						114.3	0.365781	0.354761						114.3	0.12379	0.161427
	115.57	-0.34918	-0.19531						115.57	0.362793	0.363217						115.57	0.119122	0.135621
	116.84	-0.36534	-0.196						116.84	0.368095	0.365036						116.84	0.130155	0.136375
	118.11	-0.35059	-0.19873						118.11	0.373485	0.356955						118.11	0.116152	0.134866
									119.38	0.370643	0.352299
									120.65	0.366894	0.358454
									121.92	0.370087	0.37301
									123.19	0.370878	0.356902
									124.46	0.357315	0.350426
									125.73	0.36332	0.356848
									127	0.358106	0.363698
									128.27	0.363935	0.365357
									129.54	0.363496	0.376489
									130.81	0.359278	0.36434
									132.08	0.355001	0.353263
									133.35	0.352834	0.355564
									134.62	0.356026	0.349195
									135.89	0.351486	0.3584
									137.16	0.34967	0.353263
									138.43	0.359834	0.348018
									139.7	0.354328	0.349195
									140.97	0.349875	0.347162
									142.24	0.348586	0.347055
									143.51	0.352746	0.353477
									144.78	0.357169	0.348018
									146.05	0.340853	0.355724
									147.32	0.337572	0.34074
									148.59	0.345803	0.331803
									149.86	0.334292	0.336994
									151.13	0.336196	0.323508
									152.4	0.333911	0.323454
									153.67	0.334497	0.332338
									154.94	0.329605	0.325755
									156.21	0.328433	0.329341
									157.48	0.320817	0.320404
									158.75	0.320026	0.325916
									160.02	0.320202	0.323347
									161.29	0.324479	0.312376
									162.56	0.321286	0.320511
									163.83	0.314695	0.309379
									165.1	0.31613	0.302315
									166.37	0.322282	0.31061
									167.64	0.329078	0.308095
									168.91	0.315867	0.293217
									170.18	0.320261	0.316872
									171.45	0.321784	0.309433
									172.72	0.321725	0.318745
									173.99	0.322077	0.307453
									175.26	0.316101	0.297766
									176.53	0.326558	0.29188
									177.8	0.322809	0.306864
									179.07	0.323043	0.297927
									180.34	0.317449	0.300656
									181.61	0.318825	0.301994
									182.88	0.308192	0.296054
									184.15	0.310594	0.28428
									185.42	0.312762	0.298783
									186.69	0.308339	0.291773
									187.96	0.297969	0.296268
									189.23	0.302187	0.305205
									190.5	0.310975	0.300817
									191.77	0.303886	0.293913
									193.04	0.297647	0.293592
									194.31	0.296885	0.290167
									195.58	0.297852	0.28412
									196.85	0.287102	0.286742
									198.12	0.292872	0.285725
									199.39	0.288889	0.28123
									200.66	0.289328	0.284762
									201.93	0.287014	0.293164
									203.2	0.297471	0.285779
									204.47	0.29337	0.284762
									205.74	0.284026	0.277323
									207.01	0.282649	0.285672
									208.28	0.289885	0.279838
									209.55	0.284583	0.281658
									210.82	0.286428	0.281765
									212.09	0.278929	0.289364
									213.36	0.277025	0.298783
									214.63	0.273657	0.296964
									215.9	0.288215	0.302208
									217.17	0.280013	0.290488
									218.44	0.27808	0.283049
									219.71	0.273452	0.27652
									220.98	0.283177	0.278233
									222.25	0.270317	0.267797
									223.52	0.268823	0.28412
									224.79	0.267359	0.27529
									226.06	0.270932	0.287331
									227.33	0.259362	0.277216
									228.6	0.265543	0.261001
									229.87	0.269292	0.264051
									231.14	0.274037	0.25977
									232.41	0.256755	0.274005
									233.68	0.264195	0.273524
									234.95	0.26856	0.262767
									236.22	0.274272	0.267958
									237.49	0.280189	0.258432
									238.76	0.271196	0.261589
									240.03	0.259362	0.260787
									241.3	0.263082	0.243929
									242.57	0.259333	0.25292
									243.84	0.26194	0.244357
									245.11	0.263375	0.252278
									246.38	0.260358	0.25292
									247.65	0.261471	0.261429
									248.92	0.254499	0.250565
									250.19	0.255378	0.242377
									251.46	0.257722	0.248424
									252.73	0.258102	0.252278
									254	0.257458	0.258485
									255.27	0.264547	0.251368
									256.54	0.257312	0.247194
									257.81	0.265484	0.255542
									259.08	0.271548	0.254418
									260.35	0.262526	0.243876
									261.62	0.268179	0.247301
									262.89	0.269146	0.237347
									264.16	0.261149	0.247515
									265.43	0.266392	0.230818
									266.7	0.267007	0.241093
									267.97	0.274125	0.240772
									269.24	0.271284	0.241521
									270.51	0.272456	0.24227
									271.78	0.269966	0.23922
									273.05	0.267593	0.254953
									274.32	0.265484	0.225841
									275.59	0.265162	0.226108
									276.86	0.262438	0.220168
									278.13	0.258132	0.228249
									279.4	0.259069	0.2237
									280.67	0.264371	0.225787
									281.94	0.263609	0.215512

## Sheet: Figure S5
	Figure S5b						Figure S5d						Figure S5f						Figure S5h
		Ctrl	PFFs	PFFs + RR	PFFs + MCU-i4			Ctrl	PFFs	PFFs + RR	PFFs + MCU-i4			Ctrl	PFFs	PFFs + RR	PFFs + MCU-i4			Ctrl	RR	MCU-i4
		1.16862	56.5582	72.8068	45.5923			0.78392	9.67767	8.99174	15.1091			0.973622	1.42943	1.86918	1.91006			1.00093	0.980102	0.993984
		1.23266	74.8399	63.9701	100.245			0.937904	8.03518	6.458	10.9609			1.10377	1.39728	2.07521	2.19449			0.999537	1.00925	0.977325
		1.45678	56.222	75.5923	92.2252			1.0079	6.13604	11.9968	12.8134			0.922606	1.38719	1.81959	2.03407			0.999537	0.967608	0.974549
		0.432231	71.1099	81.6115	127.988			1.13855	4.98816	7.88119	14.2739		mean	1	1.40463	1.92133	2.0462		mean	1	0.985655	0.981953
		0.352188	75.9925	91.7289	174.653			1.30653	5.06281	12.0714	9.07107
		1.20064	58.5912	150.304	134.616			1.15721	8.70711	22.771	14.2365
		0.816435	62.9296	130.326	191.862			0.835248	8.41314	27.1339	13.9286
		0.304162	53.0843	110.603	125.059			0.573941	9.98564	16.8169	18.0768
		0.480256	53.6126	121.345	116.11			1.08722	9.95765	10.7229	13.5973
		2.0651	55.2775	111.179	88.7353			1.17588	10.3263	14.9738	10.7556
		0.256137	60.016	98.5486	85.6777			1.07322	7.62922	19.318	18.4408
		0.624333	84.349	131.958	58.191			0.951902	7.26992	14.6472	10.2609
		1.56884	55.3255	180.592	106.185			0.970567	8.83309	11.2922	10.2563
		1.60085	76.905	165.848	103.767		mean	1	8.07861	14.2365	13.2139
		1.44077	44.8399	175.694	120.016
	mean	1	62.6435	117.474	111.395

## Sheet: Figure S6
	Figure S6d					Figure S6e					Figure S6f					Figure S6h					Figure S6i					Figure S6j					Figure S6k															Figure S6l
		Ctrl	KO	KO+Linker			Ctrl	KO	KO+Linker			Ctrl	KO	KO+Linker			Ctrl	KO	KO+Linker		Time	Ctrl	KO	KO + Linker			Ctrl	KO	KO + Linker		time	Ctrl			Ctrl mean	KO			KO mean	KO+Linker			KO+Linker mean				Ctrl
		109.2	231	645.4			7.72095	1.91685	6.41421			1741.6	4106.2	3233.3			3.81375	0.99925	2.81675		1.27	0.016229	0.028314	0.010718			0.637175	0.449762	0.670547		0	43.8881	39.4284	46.6925	43.3363	18.6799	19.0264	19.0976	18.9346	33.7071	37.6855	38.0237	36.4721			Basal	42.9664	36.5455	37.597
		141.4	93.8	392			5.52207	3.70307	5.87499			2342.2	3836	1311.2			2.64625	1.1225	2.2385		2.54	0.012907	0.017038	-0.00182			0.574166	0.49243	0.54635		10	45.2824	40.2176	45.5582	43.6861	18.8934	19.5744	19.2195	19.2291	34.8456	35.9768	38.196	36.3395			ATP production	21.8104	21.4062	13.8994
		140	124.6	144.2			5.52499	4.03813	4.85249			1866.2	3133.2	1411.03			4.40875	1.18525	2.18425		3.81	0.027101	0.017255	0.004913			0.585934	0.440726	1.04799		20	41.0865	40.7235	48.8261	43.5453	19.1226	19.4096	19.7024	19.4116	34.859	39.975	39.6925	38.1755			Maximal	63.7776	58.6497	58.0299
		93.8	117.6	198.8			5.53178	4.42534	4.48958			2177	3210.2	3152.84			2.231	1.13025	2.30725		5.08	0.028309	0.017746	-0.00116			0.609256	0.364555	0.698688		30	18.6241	18.0331	30.4825	22.3799	10.9259	11.4967	18.8673	13.7633	19.9234	19.6645	23.7086	21.0988
		119	186.2	173.6			5.06315	2.6259	4.9927			2202.2	2832.2	2445.09		mean	3.27494	1.10931	2.38669		6.35	0.006867	0.015894	0.008739			0.524596	0.323504	0.860367		40	21.4408	18.9104	32.5804	24.3105	11.1143	12.4031	18.903	14.1401	20.5043	22.5443	24.7993	22.616
		193.2	238	70			5.28528	2.46898	9.21098			2058	2079	1525.76							7.62	0.003394	0.008049	0.004649			0.513622	0.371382	0.625732		50	24.7611	19.2074	36.3157	26.7614	11.1143	11.4283	18.7395	13.7607	21.2669	24.9355	24.4435	23.5486
		343	51.8	70			4.63882	2.52678	2.72942			1972.6	1612.8	1236.7							8.89	0.014266	0.011699	0.01085			0.556754	0.421113	0.665862		60	64.9919	62.5604	67.085	64.8791	32.0994	30.5174	36.3165	32.9778	56.4511	62.1004	67.2816	61.9444
		86.8	120.4	103.6			6.03642	3.78618	3.38411			2125.2	1744.4	1275.44							10.16	-0.00144	0.009575	0.005177			0.627883	0.487741	0.416425		70	64.3257	62.0714	67.4254	64.6075	31.9834	30.5463	32.4065	31.6454	55.9679	66.0496	67.2626	63.0934
		131.6	106.4	91			4.40813	3.15879	4.28319			1332.8	2669.8	1168.16							11.43	0.010491	-0.00388	-0.01633			0.513687	0.243862	0.502324		80	63.373	62.0502	67.865	64.4294	30.6865	29.665	31.2313	30.5276	55.3193	64.6403	64.8741	61.6112
		322	105	240.8			5.42308	4.53739	5.76454			2133.6	2258.2	3267.57							12.7	0.016833	-0.01892	-0.00788			0.562792	0.343732	0.442126		90	0.288378	3.99225	10.1954	4.82533	2.49855	2.23422	6.86784	3.86687	6.80272	11.5601	5.18201	7.84827
		982.8	168	56			4.81914	2.11714	4.98949			1604.4	1668.8	2166.46							13.97	0.022269	-0.00099	-0.00894			0.391269	0.416488	0.444297		100	0.531622	3.09816	8.86179	4.16386	2.69274	3.13709	7.11054	4.31346	8.18995	9.31579	6.83957	8.1151
		123.2	126	205.8			5.17848	4.01756	6.83669			5621	1411.2	1643.47							15.24	-0.00582	-0.0023	0.00333			0.676658	0.190145	0.394066		110	0.537838	3.64245	9.22857	4.46962	2.86515	2.69426	7.23459	4.26467	9.18913	7.64035	4.5964	7.14196
		204.4	123.2	99.4			4.54629	3.9979	5.06111			1698.2	4288.2	2802.69							16.51	-0.00959	0.003582	0.002142			0.714105	0.349062	0.391511
		415.8	170.8	203			5.34086	5.82056	5.22079			1440.6	4109	2243.94							17.78	-0.00144	-0.02197	-0.0005			0.575847	0.196092	0.412931
		144.2	67.2	117.6			3.21909	3.33022	4.36196			1344	3808	1534.7							19.05	-0.01156	-0.00753	0.001747			0.673186	0.309604	0.465748
		631.4	130.2	225.4			9.03512	3.02315	6.26732			1689.8	2977.8	1603.24							20.32	-0.01895	-0.01619	0.009267			0.46002	0.254388	0.39537
		341.6	68.6	113.4			3.94902	3.52867	5.8116			7081.2	3089.8	1607.71							21.59	-0.03632	-0.0187	-0.01883			0.594329	0.427914	0.663388
		99.4	130.2	285.6			4.3741	4.18164	4.25783			1556.8	3061.8	2403.37							22.86	-0.02832	-0.0065	0.003198			0.573048	0.223803	0.383667
		159.6	147	156.8			3.82645	3.20105	6.07535			1639.4	2989	2555.35							24.13	-0.02333	-0.01271	0.007024			0.527559	0.197073	0.326114
		100.8	40.6	128.8			5.4106	4.32527	4.71552			1283.8	4506.6	2115.8							25.4	-0.02107	-0.01679	0.000427			0.526096	0.217333	0.568801
		145.6	127.4	109.2			4.26341	3.15365	6.33953			2259.6	4201.4	2515.12							26.67	-0.00083	-0.00268	-0.01672			0.434482	0.268383	0.465091
		145.6	112	84			7.54411	4.87018	6.18262			1409.8	3175.2	2272.25							27.94	0.172363	0.102399	0.11613			0.518529	0.300902	0.472737
		190.4	79.8	141.4			6.33305	4.36162	5.05366			2853.2	2443	2169.44							29.21	0.251185	0.147014	0.21521			0.419422	0.26045	0.417909
		109.2	121.8	358.4			5.33394	4.10649	5.67399			1012.2	2510.2	1875.91							30.48	0.336802	0.188305	0.283681			0.408935	0.216904	0.442425
		418.6	109.2	120.4				3.30036				2049.6	1757	1673.27							31.75	0.424079	0.224912	0.342522			0.408817	0.258726	0.480604
		247.8	161	243.6				2.34235				2952.6	2471	1388.68							33.02	0.481308	0.246211	0.393052			0.292539	0.25059	0.540152
		126	95.2	70				3.34368				2465.4	1593.2	1874.42							34.29	0.513622	0.268383	0.45585			0.428529	0.097921	0.493239
		347.2	149.8	186.2		mean	5.34701	3.56329	5.36849			1412.6	4256	2403.37							35.56	0.436612	0.25983	0.480785			0.374805	0.246163	0.365585
		330.4	140	495.6								2413.6	3096.8	1652.41							36.83	0.326685	0.230305	0.49543			0.406695		0.368557
		127.4	145.6	86.8								2272.2	1926.4	2215.63							38.1	0.271872	0.194188	0.515747			0.342238		0.515747
		133	86.8	72.8								1860.6	3696	2328.87							39.37	0.240766	0.173434	0.492659			0.394401		0.429588
		302.4	60.2	204.4								1388.8	2037	2328.87							40.64	0.231857	0.175504	0.438568			0.476612		0.489505
		287	78.4	100.8								1066.8	2633.4	1603.24							41.91	0.248165	0.162212	0.391864			0.430816
		204.4	60.2	187.6								1160.6	1565.2	977.44							43.18	0.257225	0.159978	0.363763			0.502642
		102.2	102.2	89.6								1503.6	2760.8	1461.69							44.45	0.246504	0.166297	0.361652			0.269463
		147	106.4	95.2								1409.8	1892.8	1712.01							45.72	0.267795	0.170655	0.35809			0.32556
		124.6	126	141.4								1362.2	2037	1740.32							46.99	0.291351	0.164772	0.351889		mean	0.495902	0.307884	0.512608
		74.2	236.6	173.6								1288	1667.4	1890.81							48.26	0.293465	0.15927	0.333287
		182	161	70								1373.4	1814.4	2056.2							49.53	0.314001	0.164173	0.330385
		119	156.8	201.6								1712.2	2734.2	1570.46							50.8	0.309622	0.168858	0.352153
		77	207.2	701.4								2290.4	3382.4	1939.98							52.07	0.31838	0.154912	0.371547
		74.2	243.6	86.8								1412.6	1852.2	1761.18							53.34	0.303733	0.15562	0.359278
		99.4	112	86.8								1799	2349.2	1972.76							54.61	0.330309	0.162539	0.349647
		135.8	96.6	124.6								2735.6	3623.2	3981.28							55.88	0.316568	0.161885	0.376428
		176.4	75.6	79.8								1629.6	1598.8	2591.11							57.15	0.321249	0.157745	0.357431
		312.2	163.8	119								2542.4	1953	1229.25							58.42	0.328044	0.160033	0.371679
		203	240.8	204.4								1369.2	2611	2765.44							59.69	0.305092	0.140041	0.363631
		98	134.4	222.6								1157.8	2965.2	1719.46							60.96	0.3214	0.157146	0.372998
		152.6	81.2	117.6								3893.4	1440.6	1589.83							62.23	0.322457	0.143908	0.378275
		135.8	135.8	135.8								1554	3071.6	2045.77							63.5	0.308867	0.153278	0.382101
		141.4	450.8	86.8								1577.8	2392.6	1738.83							64.77	0.330158	0.149138	0.361652
		58.8	117.6	131.6								2815.4	2245.6	2318.44							66.04	0.321702	0.145924	0.357562
		51.8	99.4	197.4								2109.8	3395	3266.08							67.31	0.286217	0.14478	0.375241
		105	117.6	193.2								2496.2	4380.6	2445.09							68.58	0.31234	0.137862	0.360201
		77	93.8	128.8								2268	5265.4	2445.09							69.85	0.311736	0.136173	0.361784
		198.8	53.2	130.2								1262.8	4372.2	1294.81							71.12	0.289237	0.138788	0.381046
		271.6	86.8	217								1982.4	1685.6	3686.26							72.39	0.296636	0.140368	0.389885
		131.6	70	446.6								1737.4	2199.4	1907.2							73.66	0.299052	0.136827	0.378012
		165.2	105	112								2093	3063.2	2689.45							74.93	0.286821	0.130835	0.374318
		88.2	84	532								1320.2	3571.4	3346.54							76.2	0.28063	0.127076	0.384476
		58.8	133	543.2								1636.6	2041.2	3362.93							77.47	0.304186	0.133994	0.365874
		141.4	106.4	263.2								2476.6	1999.2	1816.31							78.74	0.280479	0.131107	0.360333
		114.8	161	212.8								1380.4	2294.6	4000.65							80.01	0.27006	0.127239	0.355188
		201.6	86.8	107.8								1747.2	2433.2	1665.82							81.28	0.280781	0.114656	0.379859
		175	99.4	152.6								1681.4	2398.2	1790.98							82.55	0.281687	0.111115	0.401495
		169.4	102.2	156.8								1141	2942.8	1934.02							83.82	0.273533	0.115909	0.37379
		158.2	123.2	112								1915.2	1622.6	2096.43							85.09	0.291653	0.123698	0.383948
		156.8	130.2	114.8								3218.6	1458.8	2772.89							86.36	0.296485	0.110897	0.364951
		399	163.8	133								3983	1757	1464.67							87.63	0.278365	0.108881	0.347272
		219.8	140	98								1323	3801	1507.88							88.9	0.272929	0.102726	0.371019
		278.6	238	40.6								2744	3876.6	1780.55							90.17	0.252997	0.101963	0.353341
		72.8	107.8	68.6								1825.6	1626.8	2127.72							91.44	0.273382	0.100819	0.355847
		159.6	210	116.2								1430.8	2249.8	3717.55							92.71	0.273382	0.098313	0.348327
		165.2	79.8	425.6								2189.6	2431.8	3820.36							93.98	0.266134	0.095971	0.355583
		81.2	210	224								1937.6	3029.6	3456.8							95.25	0.267342	0.095971	0.34028
		67.2	165.2	368.2								2710.4	1516.2	2203.71							96.52	0.252091	0.095263	0.33553
		119	75.6	210								1890	2212	2041.3							97.79	0.264171	0.097278	0.323129
		58.8	70	126								1464.4	2230.2	3777.15							99.06	0.278365	0.089652	0.344897
		204.4	148.4	257.6								1348.2	2772	3224.36							100.33	0.280781	0.081535	0.348591
		149.8	147	61.6								1286.6	1926.4	3762.25							101.6	0.254507	0.07843	0.335398
		124.6	84	123.2								1716.4	1694	2582.17							102.87	0.254356	0.080991	0.346876
		242.2	133	168								2321.2	1433.6	2199.24							104.14	0.258282	0.077395	0.340016
		218.4	147	338.8								2041.2	1951.6	2573.23							105.41	0.250279	0.070368	0.320754
		96.6	567	105								2746.8	2881.2	3920.19							106.68	0.245296	0.073854	0.331836
		82.6	109.2	256.2								1720.6	1852.2	2555.35							107.95	0.253601	0.071185	0.314421
		267.4	82.6	117.6								3631.6	3792.6	3924.66							109.22	0.234122	0.05615	0.31706
		137.2	124.6	84								1699.6	2640.4	2682							110.49	0.240917	0.077177	0.321941
		123.2	127.4	70								2366	3213	3789.07							111.76	0.239558	0.073854	0.311915
		362.6	102.2	92.4								3325	2794.4	2682							113.03	0.245598	0.070913	0.30611
		145.6	116.2	204.4								1701	3262	1896.77							114.3	0.255413	0.064158	0.302416
		239.4	158.2	106.4								1836.8	1638	2495.75							115.57	0.230196	0.057948	0.287112
		92.4	144.2	63								3564.4	1416.8	1993.62							116.84	0.246655	0.060181	0.279592
		98	93.8	308								2942.8	2038.4	2787.79							118.11	0.238199	0.060454	0.300832
		135.8	126	186.2								4334.4	4018	2886.13
		112	140	92.4								2340.8	2699.2	2561.31
		75.6	113.4	121.8								1787.8	2846.2	2153.05
		70	159.6	67.2								2210.6	2734.2	2869.74
		120.4	170.8	271.6								1282.4	2461.2	2173.91
		169.4	193.2	427								2303	2045.4	1355.9
		198.8	130.2	70								1596	2203.6	1825.25
		128.8	145.6	505.4								2324	2102.8	1434.87
		116.2	239.4	70								1401.4	1982.4	2240.96
		114.8	74.2	184.8								1617	2147.6	1616.65
		110.6	145.6	310.8								1500.8	1862	3345.05
		324.8	173.6	302.4								1430.8	1240.4	1442.32
		71.4	151.2	137.2								2118.2	2028.6	1273.95
		131.6	141.4	93.8								1488.2	2186.8	2564.29
		102.2	275.8	44.8								1925	3432.8	2538.96
		79.8	61.6	46.2								2657.2	3442.6	1855.05
		116.2	72.8	197.4								2118.2	3347.4	2127.72
		204.4	84	107.8								1230.6	1696.8	1488.51
		121.8	145.6	68.6								3193.4	2800	1680.72
		51.8	102.2	154								3173.8	2319.8	1999.58
		134.4	189	156.8								2632	1667.4	2969.57
		124.6	81.2	130.2								4183.2	1475.6	1723.93
		196	29.4	382.2								2513	2041.2	2273.74
		467.6	58.8	326.2								2234.4	2821	1674.76
		155.4	239.4	119								1584.8	3057.6	2226.06
		172.2	196	116.2								2034.2	1741.6	2589.62
		228.2	61.6	250.6								3365.6	4313.4	1591.32
		145.6	40.6	103.6								1650.6	2913.4	1686.68
		175	60.2	203								2982	2056.6	2051.73
		145.6	79.8	82.6								4054.4	3500	1893.79
		140	113.4	72.8								3085.6	1454.6	3556.63
		212.8	64.4	105								2910.6	1891.4	1546.62
		422.8	116.2	58.8								1652	1804.6	1649.43
		238	169.4	109.2								1549.8	4195.8	3316.74
		86.8	123.2	131.6								1517.6	3238.2	1494.47
		112	355.6	117.6								1531.6	3700.2	4174.98
		137.2	186.2	299.6								2879.8	3035.2	2319.93
		1393	173.6	158.2								2147.6	2921.8	2601.54
		253.4	75.6	72.8								1838.2	3418.8	2552.37
		193.2	155.4	154								1122.8	3294.2	2197.75
		130.2	70	168								2454.2	3026.8	2381.02
		198.8	72.8	135.8								1523.2	2499	1382.72
		99.4	47.6	88.2								1486.8	2410.8	1993.62
		102.2	117.6	65.8								2242.8	2660	1931.04
		114.8	135.8	91								2350.6	2508.8	2665.61
		292.6	156.8	105								1345.4	2823.8	2325.89
		316.4	117.6	130.2								2672.6	4702.6	2027.89
		116.2	75.6	200.2								1937.6	3558.8	1913.16
		159.6	54.6	194.6								3424.4	1724.8	3066.42
		100.8	130.2	193.2								1485.4	2507.4	2074.08
		156.8	81.2	351.4								4348.4	3865.4	2823.55
		123.2	131.6	44.8								1684.2	1376.2	2193.28
		278.6	53.2	81.2								2735.6	2156	2871.23
		84	74.2	33.6								1394.4	1832.6	1503.41
		105	193.2	116.2								2473.8	2324	3699.67
		77	63	597.8								2534	1685.6	2267.78
		75.6	75.6	630								2462.6	1811.6	1969.78
		58.8	81.2	114.8								1290.8	3249.4	1771.61
		198.8	46.2	77								2825.2	2009	1810.35
		270.2	81.2	117.6								4015.2	3266.2	3061.95
		438.2	70	46.2								2693.6	2314.2	1604.73
		154	43.4	121.8								3725.4	1787.8	2838.45
		222.6	61.6	92.4								2235.8	1617	5368.47
		112	128.8	149.8								2692.2	1769.6	2056.2
		124.6	78.4	183.4								3218.6	4076.8	3732.45
		106.4	86.8	124.6								1717.8	1797.6	3714.57
		180.6	110.6	112								1905.4	2252.6	2965.1
		232.4	96.6	166.6								2615.2	3032.4	2601.54
		154	204.4	102.2								1544.2	2420.6	2881.66
		187.6	72.8	417.2								2080.4	1730.4	2488.3
		187.6	120.4	362.6								1197	1391.6	2120.27
		119	105	201.6								2969.4	2611	2530.02
		168	154	466.2								1926.4	2438.8	1954.88
		102.2	63	103.6								2199.4	1698.2	2033.85
		85.4	72.8	166.6								1960	4376.4	1339.51
		86.8	91	324.8								1957.2	1918	2139.64
		89.6	114.8	113.4								2312.8	3281.6	2953.18
		88.2	74.2	37.8								2184	3673.6	1957.86
		205.8	123.2	70								1356.6	3581.2	2982.98
		256.2	105	61.6								1957.2	2234.4	2056.2
		148.4	112	194.6								1982.4	3621.8	1911.67
		130.2	79.8	498.4								3554.6	2700.6	2549.39
		105	77	180.6								2336.6	2711.8	2482.34
		105	84	264.6								1460.2	4942	3167.74
		130.2	229.6	340.2								1964.2	2811.2	1804.39
		84	233.8	127.4								1064	2735.6	2151.56
		158.2	70	74.2								1373.4	3360	2308.01
		92.4	172.2	58.8								1351	2528.4	2410.82
		63	134.4	82.6								5040	2121	2066.63
		123.2	147	224								2378.6	3588.2	2227.55
		169.4	100.8	373.8								1649.2	2100	1607.71
		35	112	114.8								1114.4	3561.6	1886.34
		252	141.4	471.8								1204	2242.8	2933.81
		263.2	79.8	259								1618.4	5761	2156.03
		162.4	37.8	161								2559.2	1846.6	1928.06
		242.2	75.6	91								1542.8	3740.8	2780.34
		113.4	107.8	70								1275.4	2993.2	2574.72
		88.2	81.2	81.2								2686.6	1673	2521.08
		100.8	42	466.2								1212.4	3413.2	2513.63
		130.2	100.8	222.6								2191	3346	2099.41
		352.8	65.8	404.6								1645	2129.4	2853.35
		91	68.6	163.8								1489.6	1769.6	1986.17
		99.4	47.6	95.2								2518.6	4494	2893.58
		166.6	70	56								2311.4	2424.8	2462.97
		141.4	29.4	91								1174.6	4111.8	3085.79
		214.2	86.8	275.8								1065.4	3403.4	2154.54
		91	162.4	208.6								4333	2480.8	3722.02
		121.8	156.8	165.2								2381.4	2052.4	2173.91
		182	151.2	357								1601.6	1038.8	2784.81
		103.6	186.2	61.6								1919.4	1129.8	1698.6
		93.8	156.8	88.2								1822.8	2034.2	1677.74
		81.2	224	463.4								1205.4	1638	2608.99
		142.8	138.6	113.4								1908.2	2245.6	1656.88
		163.8	86.8	134.4								1628.2	1339.8	1549.6
		238	135.8	91								1583.4	2506	1764.16
		135.8	64.4	392								6042.4	2472.4	1871.44
		70	47.6	74.2								2556.4	2424.8	1942.96
		198.8	127.4	110.6								1877.4	1969.8	3608.78
		112	173.6	141.4								1587.6	2188.2	3461.27
		56	222.6	236.6								2210.6	2395.4	1639
		93.8	184.8	198.8								2718.8	3299.8	1735.85
		70	57.4	109.2								1804.6	2570.4	1311.2
		75.6	121.8	65.8								1559.6	1849.4	2175.4
		522.2	271.6	429.8								4817.4	1913.8	2905.5
		305.2	88.2	182								1995	2167.2	2167.95
		175	233.8	106.4								1520.4	2100	1758.2
		190.4	93.8	96.6								1419.6	2268	1679.23
		70	78.4	92.4								1524.6	2969.4	3200.52
		95.2	57.4	277.2								2065	2608.2	2808.65
		408.8	526.4	525								1283.8	2192.4	2847.39
		317.8	109.2	289.8								1822.8	2265.2	2179.87
		82.6	95.2	154								3427.2	3267.6	3510.44
		149.8	39.2	379.4								3215.8	3934	2415.29
		113.4	197.4	135.8								1213.8	1748.6	2950.2
		53.2	89.6	54.6								1870.4	2307.2	2918.91
		294	165.2	85.4								2599.8	2479.4	1998.09
		228.2	82.6	99.4								1002.4	1384.6	2591.11
		168	70	65.8								2189.6	2189.6	2039.81
		116.2	336	84								2115.4	5425	2601.54
		149.8	134.4	71.4								2025.8	2709	3915.72
		105	58.8	61.6								2616.6	3018.4	2135.17
		239.4	123.2	173.6								2185.4	2326.8	1612.18
		138.6	102.2	91								2349.2	1911	2352.71
		141.4	119	158.2								2149	1981	2394.43
		142.8	173.6	93.8								1554	1752.8	2826.53
		186.2	120.4	312.2								2188.2	3539.2	4915.51
		155.4	117.6	67.2								1405.6	3043.6	2491.28
		406	65.8	112								3122	2598.4	3762.25
		156.8	124.6	77								2343.6	2202.2	3969.36
		140	56	133								2559.2	1800.4	3076.85
		235.2	75.6	214.2								2693.6	1316	2655.18
		194.6	116.2	50.4								2651.6	2063.6	2877.19
		191.8	74.2	120.4								2433.2	3600.8	3161.78
		267.4	103.6	98								1731.8	2354.8	2376.55
		320.6	50.4	107.8								1310.4	2427.6	3619.21
		176.4	99.4	208.6								1489.6	1685.6	1919.12
		131.6	138.6	273								3854.2	1906.8	1357.39
		163.8	147	100.8								1309	1757	3552.16
		442.4	91	71.4								1236.2	1656.2	1464.67
		361.2	235.2	274.4								2646	2058	1521.29
		378	40.6	77								3991.4	3008.6	2468.93
		201.6	67.2	91								2107	2196.6	2994.9
		205.8	53.2	561.4								1425.2	2090.2	2753.52
		100.8	79.8	148.4								2151.8	2951.2	2148.58
		141.4	53.2	287								2594.2	2290.4	2522.57
		103.6	71.4	116.2								3183.6	1906.8	1555.56
		85.4	109.2	128.8								2069.2	2170	4467.02
		96.6	105	74.2								3179.4	1512	2103.88
		161	88.2	102.2								3255	2252.6	1215.84
		201.6	109.2	170.8								1036	1589	2723.72
		289.8	120.4	595								2388.4	1932	1890.81
		148.4	190.4	165.2								2689.4	2273.6	3495.54
		245	67.2	85.4								1176	2394	1621.12
		204.4	229.6	204.4								4879	3165.4	4702.44
		424.2	162.4	98								2520	2375.8	2442.11
		268.8	53.2	246.4								1792	2459.8	1883.36
		306.6	105	72.8								1155	2664.2	2641.77
		123.2	147	144.2								1533	2808.4	2643.26
		257.6	334.6	186.2								3581.2	2959.6	2336.32
		140	114.8	78.4								1702.4	4208.4	2378.04
		596.4	68.6	126								1192.8	1849.4	1503.41
		110.6	88.2	305.2								2053.8	1498	2148.58
		120.4	162.4	215.6								1177.4	2441.6	3467.23
		208.6	189	40.6								1027.6	1852.2	1443.81
		285.6	96.6	312.2								4846.8	1989.4	4636.88
		105	93.8	79.8								3117.8	2262.4	1300.77
		235.2	71.4	82.6								4170.6	4690	1215.84
		152.6	103.6	316.4								2424.8	2595.6	1770.12
		317.8	35	102.2								1117.2	3253.6	1196.47
		126	138.6	359.8								1131.2	2763.6	1431.89
		173.6	165.2	357								1834	2574.6	1564.5
		128.8	44.8	155.4								4503.8	4036.2	2063.65
		362.6	154	191.8								1058.4	2004.8	2825.04
		182	102.2	492.8								1516.2	1667.4	1251.6
		47.6	175	141.4								1727.6	2478	1911.67
		130.2	86.8	70								2268	2325.4	2999.37
		51.8	124.6	163.8								1072.4	3726.8	2874.21
		176.4	187.6	88.2								2520	1688.4	1621.12
		65.8	113.4	86.8								1744.4	2405.2	2066.63
		177.8	133	163.8								2653	3924.2	1747.77
		107.8	68.6	326.2								1171.8	1645	2491.28
		140	81.2	148.4								3257.8	2637.6	2004.05
		182	75.6	95.2								1736	1667.4	4945.31
		134.4	301	102.2								1650.6	3360	4741.18
		180.6	105	100.8								3052	3761.8	4435.73
		361.2	58.8	291.2								2177	2924.6	3573.02
		120.4	39.2	107.8								3024	2305.8	2547.9
		422.8	64.4	77								1426.6	2721.6	3856.12
		190.4	99.4	140								3213	1691.2	5752.89
		166.6	263.2	128.8								1143.8	1664.6	2202.22
		138.6	60.2	240.8								1884.4	2240	2865.27
		343	49	443.8								1461.6	2088.8	3187.11
		285.6	197.4	224								1029	2459.8	3689.24
		173.6	180.6	215.6								1568	2688	1580.89
		130.2	137.2	417.2								1645	2906.4	2449.56
		141.4	232.4	337.4								3743.6	2276.4	5563.66
		151.2	74.2	102.2								2907.8	2304.4	2004.05
		109.2	88.2	334.6								2062.2	3640	3692.22
		88.2	148.4	100.8								2168.6	1943.2	3017.25
		168	105	156.8								1969.8	2615.2	1437.85
		124.6	105	149.8								3327.8	2023	2388.47
		158.2	84	137.2								3528	1835.4	3793.54
		70	340.2	95.2								1765.4	3050.6	2710.31
		180.6	46.2	105								2605.4	3050.6	1658.37
		166.6	158.2	187.6								1699.6	1918	1443.81
		179.2	96.6	81.2								2191	3336.2	1653.9
		196	186.2	305.2								2100	2251.2	3616.23
		187.6	95.2	379.4								1453.2	3089.8	2610.48
		170.8	84	65.8								3326.4	4319	1495.96
		84	371	190.4								3025.4	1653.4	3140.92
		88.2	86.8	371								3686.2	2375.8	3304.82
		63	67.2	158.2								3768.8	3941	1411.03
		152.6	85.4	117.6								3312.4	1472.8	2133.68
		99.4	130.2	161								2031.4	3222.8	1893.79
		126	308	123.2								2794.4	3157	2591.11
		85.4	67.2	177.8								4256	3227	2941.26
		135.8	221.2	289.8								1590.4	3210.2	2616.44
		105	249.2	145.6								1244.6	2611	1950.41
		142.8	85.4	128.8								2206.4	3169.6	1527.25
		107.8	120.4	138.6								2385.6	2214.8	1780.55
		147	177.8	555.8								3977.4	2497.6	2179.87
		117.6	190.4	77								3260.6	2269.4	3462.76
		438.2	135.8	79.8								5462.8	3245.2	4030.45
		86.8	74.2	478.8								1800.4	2875.6	1996.6
		96.6	50.4	229.6								3812.2	1951.6	1925.08
		140	86.8	99.4								1846.6	2052.4	1713.5
		91	313.6	117.6								2370.2	4013.8	2026.4
		133	141.4	282.8								1661.8	3873.8	2366.12
		88.2	74.2	184.8								2220.4	2153.2	2227.55
		138.6	155.4	268.8								3451	3740.8	2942.75
		183.4	183.4	387.8								4296.6	2338	2015.97
		317.8	120.4	287								2963.8	4737.6	2068.12
		210	109.2	93.8								1891.4	2741.2	2734.15
		107.8	99.4	103.6								1248.8	1639.4	3511.93
		124.6	75.6	74.2								1204	1677.2	2133.68
		114.8	102.2	127.4								1012.2	2331	2535.98
		151.2	228.2	445.2								3199	2689.4	2488.3
		131.6	218.4	110.6								1772.4	2727.2	3184.13
		191.8	61.6	263.2								1577.8	2934.4	1522.78
		123.2	75.6	75.6								3039.4	2088.8	2279.7
		117.6	64.4	68.6								1547	2609.6	2699.88
		154	64.4	205.8								1738.8	2671.2	1217.33
		183.4	93.8	131.6								3045	1832.6	2765.44
		196	184.8	134.4								2097.2	1701	975.95
		544.6	63	68.6								2452.8	2387	1279.91
		263.2	56	425.6								1972.6	1318.8	2918.91
		91	85.4	147								2308.6	2884	1641.98
		235.2	68.6	266								3208.8	3404.8	2339.3
		148.4	75.6	194.6								1867.6	1775.2	2267.78
		85.4	96.6	582.4								2996	2189.6	2752.03
		319.2	117.6	240.8								5783.4	4485.6	1117.5
		152.6	131.6	378								2674	2661.4	1259.05
		144.2	78.4	198.8								2237.2	1927.8	1609.2
		184.8	98	105								929.6	2210.6	1017.67
		113.4	93.8	281.4								2406.6	1866.2	1397.62
		86.8	169.4	117.6								7666.4	2503.2	1241.17
		103.6	100.8	285.6								3586.8	1740.2	2562.8
		124.6	99.4	246.4								2520	2556.4	898.47
		137.2	235.2	408.8								1982.4	2223.2	3744.37
		154	81.2	354.2								1635.2	3564.4	3437.43
		107.8	159.6	102.2								1741.6	2501.8	3489.58
		341.6	65.8	134.4								1533	2597	3949.99
		124.6	46.2	165.2								1524.6	2634.8	3273.53
		172.2	151.2	58.8								1216.6	2472.4	1513.84
		68.6	131.6	210								2541	3035.2	1402.09
		271.6	99.4	89.6								2193.8	1436.4	3476.17
		105	58.8	168								5192.6	2949.8	1558.54
		99.4	133	156.8								1691.2	1409.8	1436.36
		102.2	121.8	105								1997.8	1685.6	2169.44
		85.4	89.6	148.4								1005.2	2128	1971.27
		130.2	86.8	89.6								1153.6	1695.4	2871.23
		159.6	72.8	665								1801.8	1989.4	2839.94
		159.6	295.4	117.6								2072	2541	1537.68
		385	187.6	103.6								2564.8	2168.6	2687.96
		256.2	89.6	173.6								2945.6	3340.4	2348.24
		259	89.6	137.2								1958.6	4814.6	3295.88
		155.4	99.4	348.6								3578.4	4004	1732.87
		100.8	226.8	177.8								4568.2	1463	2203.71
		312.2	86.8	120.4								2283.4	4589.2	1530.23
		207.2	137.2	163.8								2721.6	1626.8	1863.99
		126	106.4	81.2								3841.6	3845.8	1591.32
		117.6	99.4	247.8								2686.6	2702	1735.85
		548.8		75.6								2297.4	2259.6	2148.58
		70		536.2								1262.8	2966.6	2123.25
		113.4		44.8								1293.6	2374.4	3108.14
		352.8		155.4								1761.2	3879.4	2734.15
		100.8		217								1050	2035.6	1968.29
		239.4		123.2								994	2153.2	2066.63
		404.6										1737.4	3474.8	1168.16
		138.6										1566.6	3164	1698.6
		128.8										1353.8	4032	3102.18
		117.6										2314.2	4589.2	1831.21
	mean	176.279	123.888	184.475								2062.2	2584.4	2963.61
												2360.4	1608.6	4538.54
												2357.6	2283.4	1723.93
												2224.6	2123.8	2129.21
												1530.2	4345.6	3234.79
												1464.4	3193.4	3218.4
												2573.2	2629.2	2133.68
												1328.6	3778.6	3583.45
												1443.4	1113	1692.64
												1468.6	1373.4	2936.79
												1624	2408	3643.05
												1380.4	2998.8	2436.15
												2185.4	4337.2	1375.27
												1484	2037	3587.92
												2081.8	2559.2	2957.65
												1853.6	3164	3212.44
												1866.2	2045.4	2321.42
												1285.2	1493.8	1957.86
												1657.6	1918	2528.53
												1269.8	1065.4	1329.08
												2924.6	3225.6	1692.64
												1227.8	3253.6	1460.2
												1033.2	2417.8	1717.97
												1990.8	1535.8	1141.34
												1962.8	1400	1256.07
												925.4	3920	1734.36
												1204	1296.4	1697.11
												2984.8	1724.8	1369.31
												4359.6	1738.8	1481.06
												1759.8	1598.8	1341
												2231.6	3663.8	1282.89
												3600.8	2093	1762.67
												2766.4	1918	2667.1
												2643.2	2709	859.73
												2688	2231.6	1765.65
												2562	1845.2	1633.04
												2105.6	2273.6	4179.45
												1992.2	1377.6	1332.06
												1838.2	2294.6	1975.74
												3000.2	2392.6	1335.04
												1586.2	3554.6	1394.64
												1691.2	2714.6	1738.83
												2441.6	2100	2254.37
												1899.8	2916.2	1808.86
												4930.8	2118.2	1558.54
												2557.8	2443	1893.79
												1544.2	3148.6	1200.94
												2058	1542.8	2446.58
												1818.6	3105.2	1259.05
												3553.2	2259.6	1668.8
												1456	1901.2	2240.96
												2447.2	2004.8	2319.93
												2686.6	2900.8	2540.45
												1555.4	1860.6	1266.5
												3890.6	1778	2038.32
												3063.2	3458	2947.22
												2191	2646	1394.64
												3351.6	2711.8	1352.92
												2405.2	2119.6	2102.39
												1661.8	1831.2	1709.03
												2954	3255	1972.76
												1377.6	5220.6	2483.83
												1226.4	2637.6	1260.54
												1485.4	2049.6	1814.82
												2637.6	3022.6	2264.8
												1577.8	2837.8	2287.15
												2333.8	2709	1604.73
												1800.4	1940.4	2385.49
												2035.6	1226.4	3567.06
												2123.8	3043.6	2327.38
												1975.4	2378.6	3568.55
												2114	2709	2737.13
												2163	1817.2	1516.82
												2007.6	1976.8	2974.04
												1650.6	2660	2145.6
												1524.6	1876	1239.68
												1610	2385.6	1965.31
												2976.4	3465	1284.38
												1800.4	4163.6	2731.17
												1727.6	1257.2	3102.18
												2639	2576	1706.05
												2296	2073.4	1564.5
												3945.2	1198.4	4000.65
												1597.4	1625.4	1665.82
												1715	1107.4	2017.46
												1916.6	2588.6	1101.11
												1699.6	1652	1419.97
												4149.6	2087.4	967.01
												4520.6	3136	1716.48
												2100	2506	2628.36
												1660.4	3234	2240.96
												3280.2	3019.8	1458.71
												1677.2	4340	3051.52
												2324	2937.2	1002.77
												2490.6	2235.8	4547.48
												3551.8	4027.8	2757.99
												4445	2125.2	1972.76
												1779.4	1453.2	2906.99
												1792	4216.8	2561.31
												2237.2	3050.6	2349.73
												3085.6	3742.2	1968.29
												1491	3480.4	2635.81
												1290.8	2622.2	2042.79
												1177.4	1471.4	2312.48
												1971.2	1773.8	3760.76
												1500.8	2466.8	1998.09
												1944.6	3122	1178.59
												1764	2304.4	1683.7
												2086	2378.6	1694.13
												1468.6	4359.6	2787.79
												1659	2331	2293.11
												1692.6	1848	1136.87
												1631	2013.2	1259.05
												1516.2	2665.6	3632.62
												1859.2	3729.6	2479.36
												2623.6	1996.4	1732.87
												1022	1569.4	1780.55
												1640.8	1660.4	2778.85
												2639	2032.8	2793.75
												2669.8	1981	2045.77
												1408.4	4148.2	1333.55
												2091.6	1776.6	2909.97
												1278.2	1582	1439.34
												2703.4	2241.4	1311.2
												2821	3123.4	1954.88
												2672.6	1993.6	2519.59
												2878.4	1621.2	2845.9
												2286.2	4135.6	1890.81
												1450.4	2833.6	1963.82
												2301.6	2319.8	4005.12
												1187.2	1747.2	1276.93
												1260	1881.6	5596.44
												2903.6	2713.2	1619.63
												2003.4	2128	1689.66
												1205.4		1329.08
												2249.8		2080.04
												785.4		1840.15
												1138.2		3707.12
												1561		1446.79
												1395.8		2272.25
												1115.8		2510.65
												1948.8		1223.29
												1262.8		1627.08
												3267.6		1366.33
												2101.4		2002.56
												1897		2716.27
												1999.2		1558.54
												1682.8		1673.27
												1054.2		2439.13
												1327.2		1551.09
												1328.6		1835.68
												1402.8		3148.37
												2290.4		3190.09
												1705.2		3310.78
												2003.4		1416.99
												1895.6		1938.49
												725.2		2299.07
												1206.8		1416.99
												2972.2		1574.93
												1230.6		1741.81
												2585.8		1878.89
												3025.4		4650.29
												1689.8		1476.59
												4506.6		3583.45
												1185.8		1674.76
												1373.4		2202.22
												2543.8		3176.68
												1608.6		1971.27
												3672.2		3619.21
												3770.2		2071.1
												3340.4		2512.14
												3812.2		1947.43
												1827		3108.14
												3075.8		2734.15
												1969.8		1692.64
												1107.4		3476.17
												1839.6		1948.92
												1409.8		1649.43
												2413.6		1682.21
												3460.8		919.33
												2700.6		1594.3
												2062.2		1779.06
												1150.8		3003.84
												3969		2147.09
												1842.4		2284.17
												2786		3403.16
												2828		1312.69
												1332.8		1944.45
														2358.67
														2649.22
														1235.21
														1664.33
														2720.74
											mean	2192.53	2566.62	2309.45
[truncated: 9 more columns]

## Sheet: Figure S9
	Figure S9c														Figure S9d					Figure S9e						Figure S9f														Figure S8g
		+EV			EV mean	+WT PLA2G6			WT mean	+D331Y PLA2G6			D331Y mean		time	KO+EV	KO+WT PLA2G6	KO+D331Y PLA2G6			KO+EV	KO+WT PLA2G6	KO+D331Y PLA2G6			time	KO+EV			EV mean	KO+WT PLA2G6			WT mean	KO+D331Y PLA2G6			D331Y mean			KO+EV			EV mean	KO+WT PLA2G6			WT mean	KO+D331Y PLA2G6
	PLA2G6					0.753816	1.33316	0.913029	1	0.189291	0.413378	0.663549	0.422073		1.27	0.015069	0.01095	-0.03298			0.261929	0.891354	0.319626			0	22.537	19.2584	15.5936	19.1296	49.1384	48.4625	45.7242	47.7751	21.7548	25.0463	27.3276	24.7096		Basal	20.6648	16.0868	13.3027	16.6848	46.4988	43.0247	40.5774	43.367	16.9845
	GRP75	0.873279	0.956168	1.17055	1	1.47986	1.40199	1.45876	1.44687	0.865924	1.32556	0.985351	1.05895		2.54	-0.00194	0.019945	-0.02771			0.324706	0.734586	0.290167			10	22.428	19.3519	15.3729	19.0509	49.0847	48.5651	46.3079	47.9859	20.6382	25.3293	28.6363	24.8679		ATP production	11.8549	8.42459	5.63119	8.63691	26.2298	22.494	23.2182	23.9807	7.52473
	VDAC1	1.12616	0.929993	0.943853	1	1.44412	1.2839	1.29101	1.33968	1.05722	0.99315	0.732011	0.92746		3.81	0.00774	0.006637	-0.04166			0.203807	0.59938	0.270913			20	22.6458	19.2474	14.4126	18.7686	48.9016	48.624	46.7719	48.0992	21.3074	25.4513	28.3159	25.0249		Maximal	38.6713	30.1347	38.6195	35.8085	90.5502	86.4952	94.611	90.5521	28.6749
															5.08	-0.00142	-0.00261	-0.03283			0.333107	0.672751	0.315975			30	10.2695	10.354	9.13625	9.91993	22.0466	25.1599	22.3459	23.1841	12.8219	12.346	14.922	13.3633
															6.35	-0.00273	0.009471	-0.03174			0.153303	0.670105	0.331529			40	10.5625	11.0174	9.73635	10.4388	22.7101	26.4706	23.1842	24.1216	14.0936	12.3771	14.8466	13.7724
															7.62	0.036271	0.002077	-0.04445			0.205469	0.649126	0.278623			50	11.2138	11.2124	9.61289	10.6797	23.6785	26.5392	23.6193	24.6124	14.2108	12.0653	15.9837	14.0866
															8.89	0.00774	0.016248	-0.03174			0.474864	0.646567	0.218687			60	40.5812	33.1476	39.7515	37.8268	93.309	92.8823	100.484	95.5586	31.1138	45.6769	57.6049	44.7985
															10.16	-0.00378	0.005281	-0.03655			0.271104	0.614978	0.258162			70	40.4184	33.4763	40.0046	37.9665	93.0323	91.7817	100.187	95.0004	33.347	45.6367	57.4025	45.4621
															11.43	0.020043	-0.00261	-0.02895			0.210035	0.579348	0.308345			80	40.6307	33.3772	41.5733	38.527	92.9378	91.3989	100.233	94.8566	34.3108	45.664	57.3942	45.7897
															12.7	-0.02105	-0.00778	-0.0116			0.317092	0.216946	0.426776			90	1.89529	3.27935	1.82038	2.33168	2.95033	5.5158	6.12808	4.86474	3.46198	3.7108	4.96361	4.04546
															13.97	0.019257	0.001708	-0.00711			0.306299	0.268362	0.22119			100	1.63377	3.11301	1.91385	2.22021	2.33664	5.52466	5.46931	4.44354	4.53479	3.71915	5.07135	4.44176
															15.24	-0.00194	0.002447	-0.01036			0.180893	0.272563	0.262581			110	2.08717	3.20489	1.73663	2.3429	2.34137	5.53692	5.47466	4.45098	4.75023	3.55753	4.97301	4.42692
															16.51	-0.00404	-0.0031	0.00498			0.213318	0.188943	0.143746
															17.78	-0.00561	-0.0068	0.017531			0.227873	0.214891	0.213394
															19.05	-0.00194	-0.00408	0.018771			0.152942	0.191087	0.163844
															20.32	-0.00561	-0.01345	0.037674			0.371023	0.192652	0.330994
															21.59	-0.03493	-0.00113	0.045731			0.350124	0.190088	0.188094
															22.86	-0.0166	-0.00162	0.041548			0.169729	0.153083	0.084203
															24.13	-0.01346	-0.01222	0.041703			0.141721	0.241849	0.235395
															25.4	-0.01922	-0.00532	0.060761			0.084681	0.216003
															26.67	0.028157	-0.01407	0.068973			0.366124	0.185655
															27.94	0.123434	0.081435	0.100427			0.250065	0.237919
															29.21	0.17212	0.152167	0.134051			0.184968	0.744911
															30.48	0.195677	0.221543	0.204086			0.19202	0.322219
															31.75	0.227087	0.274777	0.226398			0.218521	0.309105
															33.02	0.227873	0.339225	0.252894			0.215014	0.358907
															34.29	0.220544	0.384695	0.258162			0.213776	0.388898
															35.56	0.210597	0.388885	0.231512			0.204405	0.353253
															36.83	0.229181	0.423142	0.182084				0.37751
															38.1	0.212168	0.422895	0.185803				0.454072
															39.37	0.200651	0.442612	0.157602		mean	0.242818	0.40457	0.255908
															40.64	0.211644	0.454072	0.180689
															41.91	0.173952	0.404781	0.184408
															43.18	0.190181	0.380998	0.17852
															44.45	0.189657	0.344893	0.209664
															45.72	0.193845	0.34514	0.204086
															46.99	0.188348	0.316921	0.208425
															48.26	0.175784	0.332324	0.191536
															49.53	0.174476	0.303243	0.201607
															50.8	0.185993	0.312978	0.197423
															52.07	0.196463	0.33713	0.223145
															53.34	0.173167	0.320987	0.20858
															54.61	0.175523	0.322343	0.205791
															55.88	0.177617	0.327641	0.196029
															57.15	0.174476	0.329243	0.200367
															58.42	0.145421	0.334296	0.215087
															59.69	0.196724	0.332571	0.209354
															60.96	0.188087	0.335774	0.208889
															62.23	0.157985	0.340457	0.195099
															63.5	0.162173	0.349453	0.213383
															64.77	0.153012	0.324314	0.19417
															66.04	0.167408	0.32567	0.20827
															67.31	0.158771	0.3253	0.200058
															68.58	0.166885	0.330352	0.204551
															69.85	0.157724	0.334665	0.216637
															71.12	0.1661	0.326163	0.194325
															72.39	0.161388	0.339225	0.198663
															73.66	0.146468	0.331461	0.199903
															74.93	0.131025	0.333433	0.199438
															76.2	0.164529	0.315072	0.194634
															77.47	0.182328	0.321234	0.183323
															78.74	0.155368	0.296095	0.173252
															80.01	0.159294	0.307186	0.183788
															81.28	0.145159	0.308665	0.172012
															82.55	0.156938	0.300778	0.180844
															83.82	0.156415	0.290057	0.17759
															85.09	0.15118	0.298806	0.176351
															86.36	0.150394	0.280692	0.167054
															87.63	0.140186	0.30201	0.152644
															88.9	0.113488	0.275886	0.167519
															90.17	0.144898	0.281678	0.163645
															91.44	0.135998	0.266151	0.161941
															92.71	0.111655	0.287593	0.15001
															93.98	0.13024	0.268986	0.165969
															95.25	0.122911	0.260483	0.158532
															96.52	0.117937	0.27145	0.160081
															97.79	0.098306	0.251118	0.145207
															99.06	0.117937	0.248284	0.141798
															100.33	0.103803	0.253952	0.144897
															101.6	0.099615	0.245573	0.156673
															102.87	0.115058	0.235468	0.143812
															104.14	0.106159	0.239535	0.139319
															105.41	0.099353	0.230169	0.141023
															106.68	0.094903	0.226842	0.142573
															107.95	0.112179	0.209591	0.139784
															109.22	0.100924	0.217477	0.120415
															110.49	0.096736	0.209467	0.142882
															111.76	0.086789	0.199979	0.116851
															113.03	0.08993	0.214643	0.13498
															114.3	0.084695	0.192339	0.126148
															115.57	0.071608	0.189998	0.109724
															116.84	0.07789	0.203676	0.094849
															118.11	0.076581	0.187533	0.122275
[truncated: 3 more columns]

## Sheet: Figure S10
	Figure S10b						Figure S10c								Figure S10d								Figure S10f								Figure S10h					Figure S10j			Figure S10l										Figure S10n
		KO + EV	KO + WT	KO + S519A			time	KO + vector	KO + D331Y	KO + G517C	KO + G638R	KO + R741Q	KO + WT			KO + vector	KO + D331Y	KO + G517C	KO + G638R	KO + R741Q	KO + WT			KO + vector	KO + D331Y	KO + G517C	KO + G638R	KO + R741Q	KO + WT			Control	IP3R1 KO			EV	IP3R1-GFP		time (h)	Ctrl			Ctrl mean	KO			KO mean
		0.479539	0.700721	0.689326			0.5	0.002027	0.009228	0.012665	0.019213	0.00165	0.013934			0.321487	0.274359	0.502875	0.567527	0.610103	0.671298			1.2295	1.33372	1.75563	1.97577	1.87848	1.7462			0.981459	0.962546			1.0982	0.986384		0	0.951744	1.09351	0.95475	1	0.962039	1.0037	1.03426	1
		0.371806	0.706574	0.809608			1	0.021299	0.010284	0.0127	0.027923	0.001796	0.011256			0.311188	0.554147	0.495888	0.586609	0.424362	0.640105			1.01492	1.11129	1.96567	1.81886	1.9574	2.1395			0.83343	0.869322			0.691593	0.760921		2	1.00304	0.976861	0.970811	0.983569	0.727508	0.877583	0.85187	0.818987
		0.574165	0.787752	0.899252			1.5	0.017765	0.006082	0.005163	0.018954	0.005825	0.016429			0.224767	0.268363	0.598661	0.486399	0.599348	0.726719			0.755578	0.686405	1.45129	1.73408	1.77753	1.889			1.18511	1.27239			1.21021	1.42976		4	0.983934	0.966974	0.925896	0.958935	0.523115	0.797337	0.695514	0.671989
	mean	0.47517	0.731682	0.799395			2	0.00405	0.007062	0.013995	0.023822	0.006006	0.020418			0.267733	0.288948	0.5456	0.51487	0.598353	0.842849		mean	1	1.04381	1.72419	1.8429	1.87114	1.9249		mean	1	1.03475		mean	1	1.05902		8	0.788293	0.78175	0.829647	0.799897	0.42668	0.616781	0.606387	0.549949		mean
							2.5	-0.00675	0.006952	0.009096	0.007815	0.00878	0.013407			0.48395	0.240065	0.493868	0.455082	0.422578	0.717005
							3	0.015384	0.005705	0.002827	-0.00264	0.000519	0.012729			0.312943	0.286417	0.400277	0.586175	0.455493	0.542651
							3.5	0.0063	0.004354	-0.00098	-0.00217	0.00615	0.00028			0.305315	0.323022	0.499333	0.603655	0.490783	0.554323
							4	-0.01305	-0.00465	0.00527	0.00721	0.015349	0.005511			0.345556	0.544391	0.457034	0.70736	0.647131	0.619336
							4.5	0.010553	-0.00216	-0.00468	-0.00183	0.010216	-0.00205			0.269761	0.256418	0.623239	0.664688	0.509712	0.736047
							5	0.010637	0.000258	-0.00343	0.004127	-0.00241	0.000686			0.370441	0.453993	0.55218	0.650121	0.516998	0.801648
							5.5	0.004067	0.002684	-0.00869	0.003079	-0.01296	-0.00618			0.294301	0.263236	0.502506	0.617963	0.646524	0.805647
							6	0.001192	-0.00258	-0.00368	-5.8e-06	-0.00982	-0.00127			0.373177	0.456889	0.608873	0.547711	0.341573	0.692359
							6.5	0.001056	-0.00013	-0.00644	0.002468	-0.00481	-0.01649			0.288983	0.41243	0.548588	0.638674	0.343613	0.465958
							7	-0.00673	-0.00527	-0.01223	-0.01897	-0.01038	0.001593			0.335391	0.347622	0.360945	0.633447	0.460562	0.406147
							7.5	-0.01477	-0.00424	-0.01054	-0.02091	-0.0168	-0.00389			0.301949	0.2213	0.444078	0.660441	0.350672	0.4765
							8	0.00184	-0.01051	-0.0135	-0.01435	-0.0093	-0.01003			0.309506	0.347758	0.649378	0.66461	0.535702	0.451538
							8.5	-0.00656	-0.00998	-0.01918	-0.01078	-0.01176	-0.02218			0.268141	0.315781	0.632081	0.309502	0.479002	0.642095
							9	-0.01598	-0.00398	-0.01076	-0.00688	-0.02045	-0.01247			0.222277	0.141316	0.642586	0.566692	0.612498	0.254777
							9.5	0.003218	-0.01239	-0.00419	-0.00868	-0.02569	-0.02459			0.366032	0.397338	0.398682	0.509694	0.522843	0.363477
							10	-0.01475	-0.00804	0.026604	-0.01597	-0.02542	-0.00671			0.426979	0.336511	0.579103	0.723848	0.587483	0.393839
							10.5	-0.02367	0.010312	0.063279	-0.01542	0.082892	0.006467			0.292608	0.130739	0.555376	0.59344	0.536346	0.416136
							11	0.032166	0.087027	0.103963	0.11527	0.183466	0.065808			0.336982	0.346575	0.321926	0.544141	0.623536	0.484061
							11.5	0.068142	0.120147	0.137532	0.165405	0.212012	0.132877			0.430819	0.381772	0.616176	0.50072	0.693296	0.46939
							12	0.089553	0.161135	0.174768	0.195352	0.246332	0.1538			0.409353	0.464164	0.675198	0.550994	0.499087	0.513256
							12.5	0.095215	0.189521	0.206723	0.248704	0.275836	0.186211			0.418489	0.41075	0.384758	0.52242	0.636841	0.582915
							13	0.137957	0.212222	0.246676	0.277496	0.303099	0.217547			0.438904	0.375337	0.647318	0.388509	0.617094	0.444273
							13.5	0.148263	0.223147	0.26886	0.297996	0.322022	0.240404			0.145865	0.226707	0.515483	0.528452	0.47323	0.532014
							14	0.154873	0.234759	0.293229	0.321279	0.342057	0.261764			0.276373	0.142275	0.507883	0.392132	0.601832	0.561124
							14.5	0.18051	0.23552	0.317637	0.34439	0.36396	0.283914			0.369329	0.125174	0.476667	0.457961	0.407892	0.716426
							15	0.187703	0.239564	0.341048	0.359647	0.369926	0.301892				0.432515	0.415864	0.488018	0.387063	0.718946
							15.5	0.189628	0.24423	0.367454	0.378309	0.381891	0.319267				0.263248	0.457314	0.437121	0.41572	0.667233
							16	0.21956	0.240042	0.377803	0.390206	0.395663	0.335747					0.591472	0.463539	0.696071
							16.5	0.22035	0.243826	0.396136	0.404962	0.406035	0.346826					0.465587	0.509044	0.654049
							17	0.218486	0.245485	0.409911	0.420004	0.422153	0.37098					0.561957	0.408439	0.60274
							17.5	0.225953	0.249284	0.4259	0.427562	0.429068	0.382985						0.430347
							18	0.242701	0.251731	0.434448	0.448247	0.431348	0.402808						0.331959
							18.5	0.236712	0.249535	0.447856	0.455288	0.441078	0.407755						0.365987
							19	0.257035	0.250757	0.456305	0.461774	0.449462	0.411175						0.479718
							19.5	0.254896	0.253288	0.464741	0.470143	0.456132	0.425927						0.368227
							20	0.250177	0.254657	0.468631	0.475756	0.456629	0.436405		mean	0.328228	0.323534	0.521434	0.524519	0.529416	0.577745
							20.5	0.26629	0.253225	0.473299	0.480458	0.465582	0.449852
							21	0.262413	0.25793	0.482369	0.48447	0.471675	0.459516
							21.5	0.277708	0.254632	0.488375	0.48937	0.476591	0.465131
							22	0.275901	0.253049	0.492329	0.494222	0.480637	0.472752
							22.5	0.274689	0.251299	0.500832	0.504662	0.483717	0.479861
							23	0.273093	0.250679	0.504098	0.504107	0.487789	0.485478
							23.5	0.292654	0.252474	0.507887	0.51002	0.490234	0.491346
							24	0.293526	0.252416	0.50863	0.507162	0.495231	0.498077
							24.5	0.28969	0.255389	0.515902	0.511747	0.501089	0.501475
							25	0.282853	0.256069	0.520131	0.512466	0.502197	0.508817
							25.5	0.298836	0.257372	0.524279	0.513142	0.504175	0.514369
							26	0.29425	0.261645	0.527603	0.515828	0.510784	0.516612
							26.5	0.290913	0.262014	0.524864	0.519036	0.505385	0.518575
							27	0.288697	0.264691	0.524974	0.51796	0.504588	0.523048
							27.5	0.304167	0.265122	0.525634	0.514216	0.504731	0.527244
							28	0.296085	0.266424	0.527395	0.516138	0.50602	0.530481
							28.5	0.295024	0.268523	0.528364	0.516351	0.505815	0.533326
							29	0.308028	0.270688	0.530188	0.515257	0.51067	0.536929
							29.5	0.303313	0.2726	0.529266	0.519456	0.512563	0.539864
							30	0.29908	0.273331	0.530351	0.5215	0.506261	0.540853
							30.5	0.298053	0.272968	0.532407	0.51788	0.507559	0.544771
							31	0.293483	0.274218	0.531647	0.519098	0.50915	0.547283
							31.5	0.30623	0.279324	0.533606	0.517737	0.511134	0.549884
							32	0.30386	0.27942	0.535196	0.521342	0.517578	0.554574
							32.5	0.29955	0.281857	0.536705	0.520717	0.514692	0.554166
							33	0.297488	0.284877	0.53584	0.517709	0.516135	0.557373
							33.5	0.308191	0.280624	0.539401	0.519138	0.517654	0.559613
							34	0.308608	0.283559	0.539992	0.518899	0.520807	0.563716
							34.5	0.311165	0.283592	0.542273	0.514124	0.514735	0.567328
							35	0.312792	0.286734	0.54201	0.512705	0.512581	0.566533
							35.5	0.306937	0.287701	0.543906	0.51487	0.513474	0.565338
							36	0.306715	0.290284	0.543857	0.512956	0.514425	0.567295
							36.5	0.306148	0.290499	0.543565	0.51253	0.515363	0.569619
							37	0.300973	0.289549	0.54419	0.512996	0.514812	0.56555
							37.5	0.297337	0.286786	0.544753	0.514697	0.517867	0.56736
							38	0.289293	0.289464	0.545147	0.517074	0.519536	0.567317
							38.5	0.309506	0.287631	0.545363	0.519127	0.521227	0.568105
							39	0.307807	0.287763	0.544503	0.510726	0.520109	0.568
							39.5	0.302407	0.286285	0.546814	0.511096	0.523555	0.571829
							40	0.296246	0.285347	0.547651	0.509163	0.516998	0.570009
							40.5	0.308829	0.285304	0.548876	0.511237	0.513136	0.568534
							41	0.305365	0.283754	0.548088	0.512209	0.512015	0.572289
							41.5	0.302141	0.283019	0.548876	0.511161	0.512971	0.571584
							42	0.295805	0.288572	0.548275	0.513828	0.514959	0.57088
							42.5	0.310418	0.289966	0.544615	0.508802	0.519299	0.57119
							43	0.304249	0.289502	0.545519	0.508927	0.522548	0.569447
							43.5	0.296661	0.290733	0.54489	0.512827	0.522114	0.570805
							44	0.291274	0.288436	0.543883	0.512121	0.522515	0.573313
							44.5	0.304828	0.288765	0.545106	0.51359	0.522331	0.573648
							45	0.301899	0.289009	0.54543	0.512565	0.521863	0.576571
							45.5	0.296009	0.290919	0.544305	0.511864	0.521721	0.575771
							46	0.29499	0.290985	0.544801	0.514639	0.52037	0.578053
							46.5	0.290621	0.292429	0.547172	0.515626	0.522323	0.581035
							47	0.305134	0.291573	0.545663	0.512956	0.52798	0.579762
							47.5	0.30007	0.292313	0.547474	0.512524	0.52239	0.580573
							48	0.297691	0.293632	0.548854	0.510043	0.520858	0.581192
							48.5	0.296076	0.292917	0.547006	0.509884	0.521847	0.580444
							49	0.289733	0.292132	0.544894	0.513049	0.522173	0.578236
							49.5	0.285621	0.290807	0.546504	0.515367	0.525728	0.580382
							50	0.30391	0.292527	0.546796	0.516409	0.523646	0.581862
							50.5	0.298331	0.292304	0.547636	0.512507	0.520639	0.581551
							51	0.293764	0.293108	0.548835	0.512653	0.519814	0.58354
							51.5	0.290595	0.292406	0.546541	0.513985	0.520463	0.581205
							52	0.285961	0.291815	0.546737	0.513444	0.520875	0.582915
							52.5	0.299676	0.292243	0.547606	0.514732	0.520774	0.5828
							53	0.299029	0.292457	0.544253	0.513031	0.523654	0.583758
							53.5	0.290801	0.291181	0.543962	0.512647	0.52183	0.580434
							54	0.286162	0.29099	0.54227	0.514002	0.521319	0.584023
							54.5	0.279532	0.290078	0.545091	0.513729	0.525012	0.58042
							55	0.292517	0.290073	0.541697	0.509796	0.525794	0.58025
							55.5	0.288576	0.288661	0.541428	0.507024	0.522665	0.581514
							56	0.28757	0.289018	0.539008	0.510161	0.520765	0.581676
							56.5	0.287536	0.289056	0.538771	0.506654	0.521621	0.581916
							57	0.28577	0.291092	0.539558	0.50901	0.522706	0.583002
							57.5	0.286702	0.292769	0.539085	0.508055	0.521562	0.582999
							58	0.285193	0.29229	0.539108	0.5152	0.522231	0.586025
							58.5	0.285298	0.292741	0.53736	0.516397	0.521629	0.585078
							59	0.282915	0.290985	0.541202	0.515321	0.522131	0.585875
							59.5	0.281735	0.290658	0.539367	0.516454	0.522881	0.587774
							60	0.280878	0.290471	0.540986	0.513845	0.523297	0.585111
							60.5	0.279265	0.291167	0.540732	0.51487	0.523654	0.582291
							61	0.277065	0.291713	0.54136	0.512308	0.520017	0.584043
							61.5	0.268282	0.290317	0.540747	0.51032	0.522698	0.583258
							62	0.286519	0.289117	0.539767	0.50706	0.520681	0.579717
							62.5	0.290517	0.29113	0.542864	0.507936	0.523704	0.57906
							63	0.286301	0.291036	0.539474	0.504638	0.522289	0.5769
							63.5	0.285988	0.290059	0.539298	0.504626	0.519983	0.579758
							64	0.288229	0.287692	0.53596	0.508114	0.519342	0.578363
							64.5	0.28597	0.288948	0.537848	0.509583	0.520278	0.57672
							65	0.283775	0.289009	0.535134	0.504644	0.518113	0.574997
							65.5	0.283178	0.28812	0.538082	0.506636	0.515311	0.57456
							66	0.281293	0.289755	0.538396	0.504632	0.517637	0.573774
							66.5	0.276895	0.286866	0.538067	0.505179	0.518266	0.573556
							67	0.276671	0.286356	0.535623	0.505035	0.514726	0.57125
							67.5	0.274185	0.286341	0.536192	0.503908	0.512676	0.571364
							68	0.269835	0.286545	0.534659	0.499893	0.513119	0.570488
							68.5	0.267302	0.282972	0.535099	0.501533	0.513439	0.571751
							69	0.268209	0.281857	0.535359	0.502684	0.512094	0.569002
							69.5	0.265323	0.282604	0.534718	0.496529	0.512355	0.569594
							70	0.26151	0.281244	0.530672	0.496112	0.511763	0.570206
							70.5	0.263213	0.280663	0.530315	0.496548	0.510092	0.569393
							71	0.260558	0.280384	0.526739	0.493429	0.511283	0.56769
							71.5	0.263815	0.281584	0.526046	0.490609	0.510311	0.571996
							72	0.2595	0.281301	0.524767	0.490526	0.510635	0.569586
							72.5	0.259996	0.279367	0.525618	0.491595	0.510732	0.569188
							73	0.260118	0.280124	0.525359	0.491976	0.509071	0.568177
							73.5	0.257592	0.2801	0.526139	0.490495	0.511221	0.566726
							74	0.251329	0.278861	0.522626	0.491214	0.509863	0.566206
							74.5	0.272822	0.278836	0.523023	0.494529	0.508683	0.569102
							75	0.271563	0.280648	0.521863	0.490469	0.508736	0.566646
							75.5	0.268301	0.278111	0.521724	0.489345	0.508789	0.566046
							76	0.269452	0.278218	0.520169	0.495287	0.511108	0.567092
							76.5	0.267219	0.279001	0.521044	0.491766	0.511352	0.566642
							77	0.272361	0.277573	0.519078	0.490915	0.503688	0.564007
							77.5	0.27923	0.277724	0.517497	0.493227	0.503337	0.563547
							78	0.277725	0.275693	0.518912	0.492077	0.498748	0.563521
							78.5	0.2745	0.275873	0.518458	0.491303	0.500798	0.563252
							79	0.281117	0.274697	0.519061	0.49233	0.501198	0.563525
							79.5	0.285813	0.274805	0.518986	0.489511	0.499262	0.564275
							80	0.281752	0.274047	0.516827	0.487642	0.501235	0.564495
							80.5	0.282642	0.271556	0.515628	0.489249	0.498481	0.562638
							81	0.267265	0.273111	0.516537	0.486835	0.499133	0.56232
							81.5	0.266152	0.271753	0.513651	0.48479	0.498757	0.562501
							82	0.25934	0.270248	0.51191	0.484353	0.498251	0.56157
							82.5	0.259828	0.269476	0.515654	0.485525	0.496291	0.560414
							83	0.258627	0.268682	0.513153	0.485337	0.494811	0.560985
							83.5	0.263064	0.269366	0.514542	0.483784	0.494839	0.562105
							84	0.262181	0.267717	0.514783	0.49094	0.495585	0.55802
							84.5	0.25994	0.267123	0.512483	0.486576	0.493276	0.558284
							85	0.256752	0.267173	0.513787	0.487223	0.493932	0.561432
							85.5	0.25555	0.266124	0.513289	0.486207	0.485349	0.558062
							86	0.253212	0.264163	0.510166	0.48759	0.486702	0.559207
							86.5	0.249378	0.263337	0.513464	0.487423	0.485301	0.560137
							87	0.253069	0.265037	0.508895	0.484033	0.486558	0.557233
							87.5	0.251645	0.264228	0.510765	0.49108	0.484884	0.556385
							88	0.248027	0.264791	0.50944	0.490367	0.47801	0.559027
							88.5	0.24986	0.263191	0.509103	0.488915	0.494718	0.559976
							89	0.25795	0.263373	0.506901	0.487345	0.490139	0.558458
							89.5	0.257186	0.264836	0.507146	0.486919	0.489014	0.560276
							90	0.258072	0.262439	0.505855	0.488086	0.487683	0.559125
							90.5	0.255882	0.262843	0.506057	0.488485	0.481858	0.559098
							91	0.255825	0.261716	0.503642	0.487481	0.480657	0.558394
							91.5	0.249532	0.262146	0.503965	0.486168	0.477541	0.56128
							92	0.253517	0.262777	0.503491	0.485584	0.488201	0.560758
							92.5	0.250081	0.26166	0.499634	0.48477	0.485107	0.559286
							93	0.24851	0.262227	0.501297	0.484731	0.486596	0.558801
							93.5	0.249937	0.261204	0.500375	0.481305	0.484106	0.55992
							94	0.243553	0.259385	0.500204	0.482715	0.48227	0.556648
							94.5	0.24277	0.261518	0.496801	0.481305	0.48224	0.557956
							95	0.235834	0.260174	0.498592	0.480226	0.482084	0.55511
							95.5	0.232908	0.259201	0.496081	0.481701	0.481051	0.556895
							96	0.238679	0.259186	0.495843	0.481734	0.478	0.55935
							96.5	0.229857	0.259588	0.494621	0.486097	0.477191	0.558092
							97	0.224691	0.259446	0.494451	0.485805	0.476601	0.554455
							97.5	0.238292	0.258226	0.489872	0.483398	0.47471	0.552402
							98	0.235145	0.25728	0.490315	0.485551	0.473598	0.554838
							98.5	0.230182	0.2567	0.486596	0.484203	0.472216	0.553616
							99	0.22818	0.254022	0.487735	0.485096	0.467788	0.552065
							99.5	0.222062	0.254936	0.488436	0.484183	0.467352	0.556081
							100	0.23706	0.25184	0.487508	0.483784	0.46421	0.556484
							100.5	0.237339	0.251871	0.484913	0.484033	0.469965	0.556328
[truncated: 25 more columns]

## Sheet: Figure S12
	Figure S12a						Figure S12b						Figure S12c																		Figure S12d
	time	Patient 1	Patient 1 + Linker	Patient 2	Patient 2 + Linker			Patient 1	Patient 1 + Linker	Patient 2	Patient 2 + Linker		time	Patient 1			Patient 1 mean	Patient 1 + Linker			Patient 1 + Linker mean	Patient 2			Patient 2 mean	Patient 2 + Linker			Patient 2 + Linker mean			Patient 1			Patient 1 mean	Patient 1 + Linker			Patient 1 + Linker mean	Patient 2			Patient 2 mean	Patient 2 + Linker			Patient 2 + Linker mean
	1.27	-0.02811	0.010854	0.008412	0.078196			0.524832	0.507143	0.848591	1.02065		0	19.4863	32.3185	25.7178	25.8409	42.4594	53.4277	44.2141	46.7004	27.5426	29.731	20.6653	25.9796	34.0027	47.0567	44.0565	41.7053		Basal	16.1474	21.9556	21.5144	19.8725	32.0216	34.2553	37.0982	34.4584	19.59	20.2235	5.12196	14.9785	29.6839	40.5104	36.366	35.5201
	2.54	-0.01707	0.007003	0.007926	0.072383			0.782529	0.254314	0.707051	0.601335		10	19.4791	33.0097	27.723	26.7373	42.2612	52.6046	43.029	45.9649	26.8558	29.235	20.5519	25.5476	34.2158	47.0676	44.2287	41.8374		ATP production	7.35783	13.0346	10.7337	10.3754	19.4854	21.6875	21.797	20.99	9.08589	9.32319	4.90544	7.77151	18.6969	23.5503	24.0939	22.1137
	3.81	-0.01325	0.01008	-0.0013	0.054052			0.627488	0.463805	0.01701	0.833295		20	19.0437	32.7543	28.0664	26.6215	42.2713	51.6234	43.3818	45.7589	27.0164	29.1168	20.5585	25.5639	34.5796	47.0321	43.7348	41.7821		Maximal	29.7172	44.7847	54.6255	43.0425	70.1951	93.5583	76.1466	79.9666	44.4488	49.5398	22.8054	38.9313	67.265	92.3715	83.3945	81.0103
	5.08	-0.02559	0.005843	0.014727	0.050587			0.20548	0.479674	0.316467	0.482782		30	12.0111	19.4757	18.9155	16.8007	22.6206	28.7863	22.51	24.639	18.9163	20.5865	15.564	18.3556	16.1546	23.2831	20.0868	19.8415
	6.35	-0.00228	0.009613	0.007279	0.036727			0.318174	0.264605	0.117365	0.738698		40	12.0111	19.8022	16.0599	15.9577	22.8414	32.2709	20.5839	25.2321	17.9522	20.0857	15.5666	17.8682	15.6792	23.6428	19.8332	19.7184
	7.62	-0.00685	0.004006	0.000154	0.030467			0.493627	0.480751	0.166324	0.993768		50	11.9135	19.7007	14.3309	15.315	23.0737	31.536	22.14	25.5832	17.2887	19.4411	15.9288	17.5528	14.8736	23.5795	19.8182	19.4238
	8.89	-0.01659	0.001235	-0.00066	0.024878			0.648348	0.946512	0.60564	1.53898		60	31.7291	56.1361	61.1484	49.6712	80.3358	111.55	84.4208	92.1023	53.3445	59.6676	38.0543	50.3555	72.4753	100.149	90.6853	87.7699
	10.16	-0.00746	-0.0069	-0.00098	0.013477			0.293724	0.044692	0.70955	0.468055		70	34.6878	55.344	60.1297	50.0539	80.5786	111.759	82.1455	91.4942	51.1535	58.8099	38.3651	49.4428	71.7381	98.9643	91.0492	87.2505
	11.43	0.002084	-0.00544	-0.00049	-0.00452			0.354449	0.123605	0.480251	0.47101		80	32.3015	55.0896	59.5625	48.9845	80.598	112.256	81.2039	91.3526	51.4933	57.5543	38.4066	49.1514	71.3282	97.6263	91.3709	86.7751
	12.7	0.000448	-0.00536	-0.0047	0.018283			0.167178	0.197452	0.2709	1.40967		90	3.38152	10.8684	5.59983	6.61657	10.3766	18.9317	6.14102	11.8164	8.00868	9.25911	14.0664	10.4447	4.47597	6.66992	7.65797	6.26795
	13.97	0.026898	-0.00669	-0.00746	0.000958			0.567681	0.652598	0.304627	1.30165		100	3.09065	10.7387	5.60285	6.47739	10.2737	18.8804	6.18204	11.7787	7.31628	9.07469	15.9105	10.7671	4.5248	6.59256	7.84685	6.3214
	15.24	-0.00821	-0.00577	0.001773	-0.00642			0.926792	1.18062	0.631545	0.420499		110	3.09478	10.6087	5.76134	6.48826	10.2768	17.0778	7.00735	11.454	7.32	9.07858	16.433	10.9439	4.74571	6.36281	7.41711	6.17521
	16.51	-0.00957	-0.00196	-0.01539	-0.01296			0.335793	0.650143	0.79759	0.832242
	17.78	-0.01046	0.001911	-0.0183	-0.01072			0.46991	0.412788	0.367182	1.41838
	19.05	0.016809	-0.00068	-0.01021	-0.02615			0.03821	0.289767	0.303783	0.681766
	20.32	0.018172	0.000461	-0.00146	-0.03654			1.35964	0.305382	0.247459	0.355458
	21.59	0.002084	-0.0035	-0.00697	-0.05515			0.156433	0.926639	0.538367	0.293491
	22.86	0.008151	-0.0037	-0.00665	-0.05387			0.060214	0.369202	0.1489	0.616301
	24.13	0.004061	-0.00498	0.003878	-0.07164			0.4249	0.636982	0.207222	1.30327
	25.4	0.031738	-0.00268	-0.00503	-0.05275			0.577027	0.867823	0.192398	0.538888
	26.67	0.03501	-0.00334	0.035452	-0.04929			0.126289	0.786916	0.209343	0.130308
	27.94	0.058392	0.047672	0.158184	-0.01067			0.484173	2.10439	1.04213	0.551564
	29.21	0.111223	0.199213	0.228617	0.057349			0.102909	1.63656	0.113182	0.403081
	30.48	0.12731	0.355169	0.260677	0.167896			0.438297	1.08561	0.240447	1.12154
	31.75	0.156078	0.44851	0.300346	0.316			0.103476	0.375303	0.867407	0.41694
	33.02	0.166712	0.526658	0.322529	0.448232			0.478736	0.678016	0.420001	1.16007
	34.29	0.195957	0.564329	0.338235	0.533461			0.184595	0.428595	1.13916	0.242419
	35.56	0.205432	0.605659	0.352159	0.590523			0.190183	0.645695	0.650726	0.149242
	36.83	0.208363	0.616712	0.364303	0.6221			0.640059	0.687792	0.142714	0.489058
	38.1	0.233586	0.621401	0.364627	0.662842			0.085964	0.420107	0.084473	0.595006
	39.37	0.216612	0.634565	0.376932	0.681453				0.839741		0.261206
	40.64	0.243402	0.628813	0.368837	0.68598				0.669855		0.519636
	41.91	0.260035	0.647343	0.355721	0.692128				0.66231		0.461797
	43.18	0.268079	0.650017	0.370132	0.686818				0.218881		0.599526
	44.45	0.279464	0.655496	0.366732	0.68475				0.782356		0.670692
	45.72	0.279941	0.644974	0.371265	0.679832				0.585988		1.13081
	46.99	0.304004	0.655753	0.367056	0.673405				1.45297		0.39042
	48.26	0.301891	0.652998	0.366084	0.667872				0.667871		0.292267
	49.53	0.30564	0.648583	0.364465	0.665134				0.650553		0.471723
	50.8	0.303936	0.644539	0.350702	0.643337				1.22445		0.979075
	52.07	0.296574	0.638078	0.36236	0.631377						0.726671
	53.34	0.312321	0.631343	0.373046	0.618691						0.444343
	54.61	0.323228	0.634613	0.366246	0.612096		mean	0.40557	0.666462	0.429593	0.679228
	55.88	0.328477	0.61154	0.364465	0.588232
	57.15	0.346746	0.61552	0.341959	0.585717
	58.42	0.354449	0.604192	0.366084	0.573645
	59.69	0.335158	0.603918	0.35054	0.556431
	60.96	0.325887	0.5807	0.351997	0.560008
	62.23	0.316752	0.579926	0.358312	0.549277
	63.5	0.33843	0.562879	0.363655	0.557102
	64.77	0.315525	0.562444	0.348111	0.560287
	66.04	0.325069	0.56014	0.350378	0.543297
	67.31	0.307958	0.552809	0.329815	0.544359
	68.58	0.313275	0.546799	0.33953	0.499481
	69.85	0.29896	0.539918	0.339692	0.483665
	71.12	0.282599	0.49651	0.313785	0.47081
	72.39	0.289144	0.491983	0.331596	0.45913
	73.66	0.287985	0.485602	0.332244	0.450747
	74.93	0.255195	0.483507	0.324957	0.44784
	76.2	0.26174	0.461981	0.332406	0.435265
	77.47	0.265557	0.450976	0.330948	0.420679
	78.74	0.264603	0.436957	0.336939	0.421238
	80.01	0.257104	0.429272	0.336453	0.41889
	81.28	0.245175	0.421699	0.338882	0.403968
	82.55	0.258331	0.412837	0.330624	0.41414
	83.82	0.24981	0.406456	0.322367	0.410675
	85.09	0.249742	0.398963	0.33872	0.372056
	86.36	0.250764	0.390601	0.332082	0.376471
	87.63	0.260853	0.357199	0.337101	0.368088
	88.9	0.252196	0.357296	0.319128	0.373174
	90.17	0.254855	0.350238	0.330786	0.323321
	91.44	0.243334	0.352849	0.317185	0.320471
	92.71	0.250833	0.314581	0.320748	0.313932
	93.98	0.238085	0.315451	0.314109	0.323824
	95.25	0.233586	0.303672	0.312652	0.302754
	96.52	0.253423	0.308313	0.323986	0.302978
	97.79	0.258877	0.303608	0.327386	0.290459
	99.06	0.22561	0.292683	0.321719	0.280735
	100.33	0.228405	0.279213	0.312814	0.289509
	101.6	0.221997	0.265549	0.300832	0.270451
	102.87	0.230791	0.264067	0.310223	0.258379
	104.14	0.2569	0.255173	0.299051	0.21881
	105.41	0.254991	0.251579	0.289498	0.212271
	106.68	0.254582	0.219015	0.272335	0.215457
	107.95	0.244357	0.217211	0.254524	0.213892
	109.22	0.25465	0.206012	0.298565	0.203162
	110.49	0.255127	0.203853	0.267963	0.183265
	111.76	0.248583	0.190802	0.269906	0.182092
	113.03	0.24906	0.184083	0.285288	0.177844
	114.3	0.247492	0.169066	0.27023	0.175273
	115.57	0.245924	0.170322	0.274278	0.163425
	116.84	0.241493	0.154629	0.262944	0.150459
	118.11	0.246947	0.14878	0.261648	0.142467

## Sheet: Figure S13
	Figure S13b										Figure S13d
		Conrol 1			Control 1 mean	Patient 1			Patient 1 mean			Control 1	Patient 1
	PLA2G6	1.05672	0.844705	1.09857	1	0.363867	0.34318	0.662039	0.456362			6028302	3011786
	GRP75	0.991816	1.02706	0.98112	1	0.618499	0.82902	0.629084	0.692201			6922678	5.1179e+06
	VDAC1	0.993313	1.05946	0.947226	1	0.727464	0.414865	0.774139	0.638823			6229949	4218514
											mean	6393643	4.11607e+06
